# Supplementary material for: Can long-term historical data from electronic medical records improve surveillance for epidemics of acute respiratory infections? A systematic evaluation
Source: PLoS One. 2018 Jan 31;13(1):e0191324. doi: 10.1371/journal.pone.0191324 (PMC5791979; doi:10.1371/journal.pone.0191324)
Supplement: S1 File — Excel spreadsheet containing daily case counts for s17, s33, CDA1, CDA2, CDA3, injections for s17, s33, and the injection issued by the mathematical epidemic model. (XLSX) [file pone.0191324.s001.xlsx]

## Sheet: s17 Bgrd
Date	Bgrd Count
1994-01-01	421
1994-01-02	414
1994-01-03	468
1994-01-04	354
1994-01-05	373
1994-01-06	471
1994-01-07	424
1994-01-08	363
1994-01-09	457
1994-01-10	275
1994-01-11	531
1994-01-12	432
1994-01-13	344
1994-01-14	219
1994-01-15	334
1994-01-16	405
1994-01-17	301
1994-01-18	556
1994-01-19	383
1994-01-20	325
1994-01-21	410
1994-01-22	457
1994-01-23	436
1994-01-24	506
1994-01-25	225
1994-01-26	375
1994-01-27	419
1994-01-28	440
1994-01-29	377
1994-01-30	383
1994-01-31	363
1994-02-01	192
1994-02-02	193
1994-02-03	197
1994-02-04	178
1994-02-05	158
1994-02-06	175
1994-02-07	183
1994-02-08	196
1994-02-09	258
1994-02-10	309
1994-02-11	245
1994-02-12	194
1994-02-13	254
1994-02-14	239
1994-02-15	175
1994-02-16	182
1994-02-17	197
1994-02-18	231
1994-02-19	287
1994-02-20	215
1994-02-21	271
1994-02-22	293
1994-02-23	183
1994-02-24	249
1994-02-25	209
1994-02-26	243
1994-02-27	110
1994-02-28	314
1994-03-01	166
1994-03-02	206
1994-03-03	140
1994-03-04	103
1994-03-05	101
1994-03-06	105
1994-03-07	105
1994-03-08	91
1994-03-09	118
1994-03-10	117
1994-03-11	73
1994-03-12	155
1994-03-13	71
1994-03-14	160
1994-03-15	178
1994-03-16	122
1994-03-17	207
1994-03-18	146
1994-03-19	120
1994-03-20	82
1994-03-21	71
1994-03-22	209
1994-03-23	119
1994-03-24	120
1994-03-25	159
1994-03-26	102
1994-03-27	106
1994-03-28	66
1994-03-29	194
1994-03-30	140
1994-03-31	98
1994-04-01	110
1994-04-02	103
1994-04-03	67
1994-04-04	90
1994-04-05	86
1994-04-06	71
1994-04-07	75
1994-04-08	97
1994-04-09	52
1994-04-10	147
1994-04-11	105
1994-04-12	79
1994-04-13	65
1994-04-14	127
1994-04-15	68
1994-04-16	87
1994-04-17	39
1994-04-18	43
1994-04-19	117
1994-04-20	115
1994-04-21	58
1994-04-22	142
1994-04-23	59
1994-04-24	81
1994-04-25	75
1994-04-26	109
1994-04-27	43
1994-04-28	101
1994-04-29	39
1994-04-30	83
1994-05-01	49
1994-05-02	102
1994-05-03	40
1994-05-04	25
1994-05-05	70
1994-05-06	46
1994-05-07	39
1994-05-08	88
1994-05-09	82
1994-05-10	68
1994-05-11	34
1994-05-12	139
1994-05-13	33
1994-05-14	40
1994-05-15	16
1994-05-16	78
1994-05-17	41
1994-05-18	35
1994-05-19	53
1994-05-20	58
1994-05-21	94
1994-05-22	72
1994-05-23	59
1994-05-24	72
1994-05-25	33
1994-05-26	103
1994-05-27	60
1994-05-28	68
1994-05-29	87
1994-05-30	46
1994-05-31	95
1994-06-01	26
1994-06-02	89
1994-06-03	110
1994-06-04	21
1994-06-05	57
1994-06-06	46
1994-06-07	79
1994-06-08	30
1994-06-09	32
1994-06-10	54
1994-06-11	128
1994-06-12	33
1994-06-13	23
1994-06-14	89
1994-06-15	76
1994-06-16	107
1994-06-17	59
1994-06-18	65
1994-06-19	97
1994-06-20	29
1994-06-21	92
1994-06-22	76
1994-06-23	131
1994-06-24	69
1994-06-25	100
1994-06-26	93
1994-06-27	52
1994-06-28	159
1994-06-29	86
1994-06-30	43
1994-07-01	96
1994-07-02	65
1994-07-03	55
1994-07-04	102
1994-07-05	81
1994-07-06	48
1994-07-07	109
1994-07-08	32
1994-07-09	57
1994-07-10	52
1994-07-11	67
1994-07-12	79
1994-07-13	83
1994-07-14	50
1994-07-15	74
1994-07-16	49
1994-07-17	71
1994-07-18	60
1994-07-19	45
1994-07-20	98
1994-07-21	71
1994-07-22	130
1994-07-23	50
1994-07-24	49
1994-07-25	64
1994-07-26	46
1994-07-27	46
1994-07-28	73
1994-07-29	69
1994-07-30	41
1994-07-31	83
1994-08-01	106
1994-08-02	51
1994-08-03	20
1994-08-04	59
1994-08-05	105
1994-08-06	58
1994-08-07	63
1994-08-08	36
1994-08-09	17
1994-08-10	86
1994-08-11	32
1994-08-12	29
1994-08-13	55
1994-08-14	127
1994-08-15	47
1994-08-16	48
1994-08-17	31
1994-08-18	78
1994-08-19	20
1994-08-20	62
1994-08-21	58
1994-08-22	106
1994-08-23	73
1994-08-24	85
1994-08-25	45
1994-08-26	79
1994-08-27	38
1994-08-28	49
1994-08-29	60
1994-08-30	77
1994-08-31	57
1994-09-01	77
1994-09-02	64
1994-09-03	151
1994-09-04	86
1994-09-05	89
1994-09-06	96
1994-09-07	147
1994-09-08	81
1994-09-09	80
1994-09-10	69
1994-09-11	27
1994-09-12	74
1994-09-13	118
1994-09-14	71
1994-09-15	134
1994-09-16	55
1994-09-17	79
1994-09-18	36
1994-09-19	77
1994-09-20	122
1994-09-21	57
1994-09-22	84
1994-09-23	100
1994-09-24	72
1994-09-25	64
1994-09-26	49
1994-09-27	75
1994-09-28	136
1994-09-29	122
1994-09-30	143
1994-10-01	261
1994-10-02	218
1994-10-03	184
1994-10-04	164
1994-10-05	109
1994-10-06	157
1994-10-07	201
1994-10-08	163
1994-10-09	119
1994-10-10	134
1994-10-11	160
1994-10-12	112
1994-10-13	58
1994-10-14	113
1994-10-15	164
1994-10-16	134
1994-10-17	127
1994-10-18	167
1994-10-19	154
1994-10-20	131
1994-10-21	148
1994-10-22	116
1994-10-23	122
1994-10-24	120
1994-10-25	127
1994-10-26	151
1994-10-27	153
1994-10-28	125
1994-10-29	130
1994-10-30	114
1994-10-31	220
1994-11-01	317
1994-11-02	192
1994-11-03	192
1994-11-04	320
1994-11-05	367
1994-11-06	237
1994-11-07	188
1994-11-08	346
1994-11-09	203
1994-11-10	352
1994-11-11	220
1994-11-12	178
1994-11-13	237
1994-11-14	213
1994-11-15	198
1994-11-16	162
1994-11-17	186
1994-11-18	165
1994-11-19	197
1994-11-20	146
1994-11-21	238
1994-11-22	155
1994-11-23	137
1994-11-24	230
1994-11-25	285
1994-11-26	225
1994-11-27	189
1994-11-28	211
1994-11-29	261
1994-11-30	204
1994-12-01	229
1994-12-02	347
1994-12-03	247
1994-12-04	358
1994-12-05	378
1994-12-06	248
1994-12-07	378
1994-12-08	308
1994-12-09	280
1994-12-10	375
1994-12-11	320
1994-12-12	428
1994-12-13	479
1994-12-14	394
1994-12-15	307
1994-12-16	305
1994-12-17	256
1994-12-18	293
1994-12-19	373
1994-12-20	410
1994-12-21	376
1994-12-22	302
1994-12-23	354
1994-12-24	330
1994-12-25	233
1994-12-26	408
1994-12-27	340
1994-12-28	360
1994-12-29	323
1994-12-30	274
1994-12-31	380
1995-01-01	527
1995-01-02	334
1995-01-03	376
1995-01-04	472
1995-01-05	381
1995-01-06	509
1995-01-07	337
1995-01-08	335
1995-01-09	351
1995-01-10	314
1995-01-11	385
1995-01-12	488
1995-01-13	410
1995-01-14	519
1995-01-15	272
1995-01-16	427
1995-01-17	383
1995-01-18	479
1995-01-19	339
1995-01-20	359
1995-01-21	446
1995-01-22	445
1995-01-23	364
1995-01-24	337
1995-01-25	296
1995-01-26	458
1995-01-27	385
1995-01-28	559
1995-01-29	334
1995-01-30	464
1995-01-31	345
1995-02-01	303
1995-02-02	197
1995-02-03	242
1995-02-04	285
1995-02-05	171
1995-02-06	221
1995-02-07	327
1995-02-08	211
1995-02-09	171
1995-02-10	166
1995-02-11	278
1995-02-12	270
1995-02-13	198
1995-02-14	221
1995-02-15	334
1995-02-16	183
1995-02-17	192
1995-02-18	274
1995-02-19	239
1995-02-20	214
1995-02-21	163
1995-02-22	247
1995-02-23	283
1995-02-24	257
1995-02-25	227
1995-02-26	256
1995-02-27	261
1995-02-28	222
1995-03-01	108
1995-03-02	141
1995-03-03	161
1995-03-04	160
1995-03-05	169
1995-03-06	175
1995-03-07	97
1995-03-08	248
1995-03-09	102
1995-03-10	181
1995-03-11	163
1995-03-12	185
1995-03-13	229
1995-03-14	180
1995-03-15	209
1995-03-16	111
1995-03-17	149
1995-03-18	255
1995-03-19	131
1995-03-20	166
1995-03-21	112
1995-03-22	145
1995-03-23	170
1995-03-24	101
1995-03-25	165
1995-03-26	152
1995-03-27	188
1995-03-28	75
1995-03-29	113
1995-03-30	189
1995-03-31	173
1995-04-01	163
1995-04-02	79
1995-04-03	144
1995-04-04	56
1995-04-05	138
1995-04-06	70
1995-04-07	64
1995-04-08	100
1995-04-09	81
1995-04-10	32
1995-04-11	85
1995-04-12	91
1995-04-13	86
1995-04-14	90
1995-04-15	87
1995-04-16	143
1995-04-17	148
1995-04-18	163
1995-04-19	99
1995-04-20	47
1995-04-21	116
1995-04-22	79
1995-04-23	82
1995-04-24	83
1995-04-25	139
1995-04-26	107
1995-04-27	77
1995-04-28	194
1995-04-29	79
1995-04-30	64
1995-05-01	68
1995-05-02	66
1995-05-03	88
1995-05-04	83
1995-05-05	110
1995-05-06	77
1995-05-07	70
1995-05-08	66
1995-05-09	107
1995-05-10	79
1995-05-11	85
1995-05-12	68
1995-05-13	56
1995-05-14	6
1995-05-15	72
1995-05-16	49
1995-05-17	56
1995-05-18	38
1995-05-19	75
1995-05-20	50
1995-05-21	60
1995-05-22	96
1995-05-23	87
1995-05-24	117
1995-05-25	122
1995-05-26	114
1995-05-27	85
1995-05-28	74
1995-05-29	39
1995-05-30	99
1995-05-31	37
1995-06-01	121
1995-06-02	58
1995-06-03	42
1995-06-04	58
1995-06-05	45
1995-06-06	70
1995-06-07	68
1995-06-08	62
1995-06-09	62
1995-06-10	77
1995-06-11	44
1995-06-12	102
1995-06-13	63
1995-06-14	45
1995-06-15	93
1995-06-16	87
1995-06-17	60
1995-06-18	62
1995-06-19	92
1995-06-20	71
1995-06-21	82
1995-06-22	59
1995-06-23	65
1995-06-24	42
1995-06-25	45
1995-06-26	57
1995-06-27	81
1995-06-28	73
1995-06-29	41
1995-06-30	66
1995-07-01	128
1995-07-02	102
1995-07-03	80
1995-07-04	85
1995-07-05	103
1995-07-06	107
1995-07-07	41
1995-07-08	48
1995-07-09	68
1995-07-10	45
1995-07-11	46
1995-07-12	103
1995-07-13	41
1995-07-14	49
1995-07-15	60
1995-07-16	72
1995-07-17	65
1995-07-18	88
1995-07-19	69
1995-07-20	76
1995-07-21	129
1995-07-22	36
1995-07-23	49
1995-07-24	96
1995-07-25	94
1995-07-26	92
1995-07-27	48
1995-07-28	63
1995-07-29	78
1995-07-30	64
1995-07-31	73
1995-08-01	55
1995-08-02	69
1995-08-03	73
1995-08-04	82
1995-08-05	92
1995-08-06	51
1995-08-07	75
1995-08-08	75
1995-08-09	69
1995-08-10	34
1995-08-11	82
1995-08-12	49
1995-08-13	67
1995-08-14	35
1995-08-15	65
1995-08-16	82
1995-08-17	49
1995-08-18	70
1995-08-19	25
1995-08-20	85
1995-08-21	85
1995-08-22	88
1995-08-23	91
1995-08-24	66
1995-08-25	149
1995-08-26	54
1995-08-27	80
1995-08-28	66
1995-08-29	86
1995-08-30	31
1995-08-31	53
1995-09-01	95
1995-09-02	58
1995-09-03	88
1995-09-04	105
1995-09-05	31
1995-09-06	47
1995-09-07	124
1995-09-08	57
1995-09-09	84
1995-09-10	117
1995-09-11	84
1995-09-12	83
1995-09-13	104
1995-09-14	167
1995-09-15	147
1995-09-16	64
1995-09-17	181
1995-09-18	100
1995-09-19	69
1995-09-20	149
1995-09-21	59
1995-09-22	80
1995-09-23	52
1995-09-24	109
1995-09-25	146
1995-09-26	85
1995-09-27	126
1995-09-28	90
1995-09-29	81
1995-09-30	59
1995-10-01	106
1995-10-02	167
1995-10-03	133
1995-10-04	149
1995-10-05	166
1995-10-06	114
1995-10-07	201
1995-10-08	161
1995-10-09	93
1995-10-10	131
1995-10-11	148
1995-10-12	162
1995-10-13	134
1995-10-14	157
1995-10-15	193
1995-10-16	66
1995-10-17	117
1995-10-18	214
1995-10-19	264
1995-10-20	100
1995-10-21	111
1995-10-22	180
1995-10-23	228
1995-10-24	83
1995-10-25	92
1995-10-26	120
1995-10-27	115
1995-10-28	161
1995-10-29	137
1995-10-30	196
1995-10-31	98
1995-11-01	220
1995-11-02	219
1995-11-03	180
1995-11-04	240
1995-11-05	156
1995-11-06	198
1995-11-07	147
1995-11-08	377
1995-11-09	292
1995-11-10	232
1995-11-11	220
1995-11-12	366
1995-11-13	241
1995-11-14	233
1995-11-15	292
1995-11-16	296
1995-11-17	216
1995-11-18	246
1995-11-19	255
1995-11-20	170
1995-11-21	221
1995-11-22	243
1995-11-23	254
1995-11-24	303
1995-11-25	229
1995-11-26	147
1995-11-27	225
1995-11-28	186
1995-11-29	234
1995-11-30	249
1995-12-01	357
1995-12-02	362
1995-12-03	347
1995-12-04	322
1995-12-05	434
1995-12-06	315
1995-12-07	411
1995-12-08	287
1995-12-09	283
1995-12-10	266
1995-12-11	264
1995-12-12	270
1995-12-13	266
1995-12-14	481
1995-12-15	301
1995-12-16	305
1995-12-17	337
1995-12-18	263
1995-12-19	204
1995-12-20	247
1995-12-21	331
1995-12-22	407
1995-12-23	422
1995-12-24	305
1995-12-25	347
1995-12-26	326
1995-12-27	333
1995-12-28	294
1995-12-29	304
1995-12-30	229
1995-12-31	372
1996-01-01	373
1996-01-02	417
1996-01-03	435
1996-01-04	293
1996-01-05	378
1996-01-06	214
1996-01-07	360
1996-01-08	340
1996-01-09	407
1996-01-10	294
1996-01-11	349
1996-01-12	416
1996-01-13	463
1996-01-14	399
1996-01-15	433
1996-01-16	256
1996-01-17	409
1996-01-18	431
1996-01-19	379
1996-01-20	363
1996-01-21	436
1996-01-22	420
1996-01-23	596
1996-01-24	387
1996-01-25	363
1996-01-26	425
1996-01-27	310
1996-01-28	337
1996-01-29	484
1996-01-30	389
1996-01-31	346
1996-02-01	266
1996-02-02	229
1996-02-03	294
1996-02-04	172
1996-02-05	308
1996-02-06	252
1996-02-07	251
1996-02-08	154
1996-02-09	221
1996-02-10	271
1996-02-11	239
1996-02-12	288
1996-02-13	226
1996-02-14	301
1996-02-15	195
1996-02-16	284
1996-02-17	154
1996-02-18	260
1996-02-19	234
1996-02-20	194
1996-02-21	305
1996-02-22	217
1996-02-23	357
1996-02-24	170
1996-02-25	223
1996-02-26	288
1996-02-27	253
1996-02-28	313
1996-02-29	255
1996-03-01	254
1996-03-02	193
1996-03-03	167
1996-03-04	116
1996-03-05	136
1996-03-06	99
1996-03-07	128
1996-03-08	90
1996-03-09	198
1996-03-10	144
1996-03-11	152
1996-03-12	98
1996-03-13	108
1996-03-14	126
1996-03-15	155
1996-03-16	157
1996-03-17	141
1996-03-18	141
1996-03-19	118
1996-03-20	139
1996-03-21	82
1996-03-22	149
1996-03-23	172
1996-03-24	190
1996-03-25	93
1996-03-26	137
1996-03-27	84
1996-03-28	138
1996-03-29	107
1996-03-30	199
1996-03-31	217
1996-04-01	67
1996-04-02	93
1996-04-03	106
1996-04-04	110
1996-04-05	98
1996-04-06	73
1996-04-07	50
1996-04-08	97
1996-04-09	78
1996-04-10	91
1996-04-11	132
1996-04-12	90
1996-04-13	77
1996-04-14	103
1996-04-15	115
1996-04-16	135
1996-04-17	70
1996-04-18	61
1996-04-19	85
1996-04-20	108
1996-04-21	69
1996-04-22	96
1996-04-23	73
1996-04-24	142
1996-04-25	123
1996-04-26	101
1996-04-27	60
1996-04-28	106
1996-04-29	131
1996-04-30	150
1996-05-01	52
1996-05-02	53
1996-05-03	55
1996-05-04	127
1996-05-05	108
1996-05-06	58
1996-05-07	101
1996-05-08	86
1996-05-09	123
1996-05-10	85
1996-05-11	171
1996-05-12	106
1996-05-13	126
1996-05-14	93
1996-05-15	74
1996-05-16	142
1996-05-17	56
1996-05-18	95
1996-05-19	91
1996-05-20	58
1996-05-21	96
1996-05-22	39
1996-05-23	96
1996-05-24	80
1996-05-25	110
1996-05-26	68
1996-05-27	38
1996-05-28	68
1996-05-29	82
1996-05-30	78
1996-05-31	188
1996-06-01	90
1996-06-02	134
1996-06-03	58
1996-06-04	104
1996-06-05	120
1996-06-06	79
1996-06-07	65
1996-06-08	121
1996-06-09	129
1996-06-10	58
1996-06-11	108
1996-06-12	134
1996-06-13	94
1996-06-14	42
1996-06-15	100
1996-06-16	85
1996-06-17	82
1996-06-18	81
1996-06-19	134
1996-06-20	103
1996-06-21	61
1996-06-22	56
1996-06-23	84
1996-06-24	64
1996-06-25	89
1996-06-26	52
1996-06-27	63
1996-06-28	99
1996-06-29	105
1996-06-30	72
1996-07-01	69
1996-07-02	132
1996-07-03	121
1996-07-04	111
1996-07-05	81
1996-07-06	84
1996-07-07	60
1996-07-08	65
1996-07-09	48
1996-07-10	64
1996-07-11	132
1996-07-12	90
1996-07-13	105
1996-07-14	57
1996-07-15	66
1996-07-16	73
1996-07-17	101
1996-07-18	93
1996-07-19	59
1996-07-20	91
1996-07-21	56
1996-07-22	174
1996-07-23	56
1996-07-24	78
1996-07-25	105
1996-07-26	106
1996-07-27	72
1996-07-28	200
1996-07-29	45
1996-07-30	93
1996-07-31	172
1996-08-01	105
1996-08-02	47
1996-08-03	92
1996-08-04	18
1996-08-05	84
1996-08-06	79
1996-08-07	27
1996-08-08	59
1996-08-09	32
1996-08-10	100
1996-08-11	60
1996-08-12	67
1996-08-13	66
1996-08-14	67
1996-08-15	61
1996-08-16	75
1996-08-17	174
1996-08-18	136
1996-08-19	67
1996-08-20	126
1996-08-21	124
1996-08-22	89
1996-08-23	95
1996-08-24	135
1996-08-25	72
1996-08-26	89
1996-08-27	121
1996-08-28	79
1996-08-29	48
1996-08-30	83
1996-08-31	146
1996-09-01	206
1996-09-02	48
1996-09-03	123
1996-09-04	97
1996-09-05	77
1996-09-06	88
1996-09-07	37
1996-09-08	73
1996-09-09	74
1996-09-10	64
1996-09-11	73
1996-09-12	77
1996-09-13	114
1996-09-14	56
1996-09-15	65
1996-09-16	155
1996-09-17	122
1996-09-18	109
1996-09-19	120
1996-09-20	76
1996-09-21	150
1996-09-22	85
1996-09-23	145
1996-09-24	52
1996-09-25	69
1996-09-26	98
1996-09-27	63
1996-09-28	52
1996-09-29	78
1996-09-30	106
1996-10-01	192
1996-10-02	121
1996-10-03	187
1996-10-04	205
1996-10-05	151
1996-10-06	199
1996-10-07	227
1996-10-08	171
1996-10-09	130
1996-10-10	112
1996-10-11	83
1996-10-12	156
1996-10-13	135
1996-10-14	161
1996-10-15	161
1996-10-16	104
1996-10-17	121
1996-10-18	168
1996-10-19	90
1996-10-20	82
1996-10-21	158
1996-10-22	168
1996-10-23	143
1996-10-24	142
1996-10-25	177
1996-10-26	136
1996-10-27	200
1996-10-28	136
1996-10-29	91
1996-10-30	100
1996-10-31	161
1996-11-01	207
1996-11-02	214
1996-11-03	211
1996-11-04	182
1996-11-05	262
1996-11-06	225
1996-11-07	254
1996-11-08	211
1996-11-09	200
1996-11-10	250
1996-11-11	228
1996-11-12	259
1996-11-13	276
1996-11-14	280
1996-11-15	256
1996-11-16	281
1996-11-17	257
1996-11-18	234
1996-11-19	240
1996-11-20	258
1996-11-21	294
1996-11-22	299
1996-11-23	123
1996-11-24	301
1996-11-25	200
1996-11-26	258
1996-11-27	242
1996-11-28	198
1996-11-29	269
1996-11-30	256
1996-12-01	397
1996-12-02	416
1996-12-03	454
1996-12-04	295
1996-12-05	378
1996-12-06	303
1996-12-07	351
1996-12-08	366
1996-12-09	310
1996-12-10	367
1996-12-11	395
1996-12-12	372
1996-12-13	360
1996-12-14	390
1996-12-15	348
1996-12-16	297
1996-12-17	372
1996-12-18	497
1996-12-19	232
1996-12-20	299
1996-12-21	409
1996-12-22	289
1996-12-23	416
1996-12-24	374
1996-12-25	290
1996-12-26	267
1996-12-27	355
1996-12-28	324
1996-12-29	402
1996-12-30	297
1996-12-31	256
1997-01-01	615
1997-01-02	474
1997-01-03	409
1997-01-04	447
1997-01-05	434
1997-01-06	598
1997-01-07	531
1997-01-08	403
1997-01-09	520
1997-01-10	361
1997-01-11	603
1997-01-12	400
1997-01-13	459
1997-01-14	437
1997-01-15	390
1997-01-16	452
1997-01-17	412
1997-01-18	468
1997-01-19	509
1997-01-20	260
1997-01-21	469
1997-01-22	434
1997-01-23	364
1997-01-24	329
1997-01-25	452
1997-01-26	455
1997-01-27	464
1997-01-28	407
1997-01-29	552
1997-01-30	430
1997-01-31	280
1997-02-01	240
1997-02-02	248
1997-02-03	363
1997-02-04	177
1997-02-05	290
1997-02-06	235
1997-02-07	396
1997-02-08	252
1997-02-09	241
1997-02-10	204
1997-02-11	168
1997-02-12	244
1997-02-13	247
1997-02-14	326
1997-02-15	109
1997-02-16	230
1997-02-17	229
1997-02-18	241
1997-02-19	262
1997-02-20	196
1997-02-21	187
1997-02-22	267
1997-02-23	303
1997-02-24	368
1997-02-25	176
1997-02-26	242
1997-02-27	313
1997-02-28	295
1997-03-01	143
1997-03-02	153
1997-03-03	168
1997-03-04	153
1997-03-05	122
1997-03-06	196
1997-03-07	95
1997-03-08	174
1997-03-09	184
1997-03-10	194
1997-03-11	195
1997-03-12	142
1997-03-13	145
1997-03-14	277
1997-03-15	123
1997-03-16	41
1997-03-17	181
1997-03-18	219
1997-03-19	177
1997-03-20	139
1997-03-21	144
1997-03-22	174
1997-03-23	158
1997-03-24	196
1997-03-25	137
1997-03-26	145
1997-03-27	151
1997-03-28	249
1997-03-29	132
1997-03-30	98
1997-03-31	153
1997-04-01	92
1997-04-02	88
1997-04-03	85
1997-04-04	121
1997-04-05	58
1997-04-06	201
1997-04-07	120
1997-04-08	139
1997-04-09	205
1997-04-10	137
1997-04-11	140
1997-04-12	95
1997-04-13	142
1997-04-14	70
1997-04-15	139
1997-04-16	163
1997-04-17	127
1997-04-18	147
1997-04-19	117
1997-04-20	98
1997-04-21	108
1997-04-22	143
1997-04-23	80
1997-04-24	99
1997-04-25	82
1997-04-26	60
1997-04-27	131
1997-04-28	83
1997-04-29	51
1997-04-30	109
1997-05-01	36
1997-05-02	54
1997-05-03	119
1997-05-04	115
1997-05-05	51
1997-05-06	180
1997-05-07	67
1997-05-08	87
1997-05-09	85
1997-05-10	52
1997-05-11	79
1997-05-12	47
1997-05-13	75
1997-05-14	56
1997-05-15	99
1997-05-16	49
1997-05-17	73
1997-05-18	153
1997-05-19	54
1997-05-20	69
1997-05-21	75
1997-05-22	62
1997-05-23	81
1997-05-24	97
1997-05-25	106
1997-05-26	106
1997-05-27	100
1997-05-28	66
1997-05-29	54
1997-05-30	66
1997-05-31	90
1997-06-01	116
1997-06-02	71
1997-06-03	49
1997-06-04	47
1997-06-05	140
1997-06-06	127
1997-06-07	81
1997-06-08	147
1997-06-09	62
1997-06-10	125
1997-06-11	89
1997-06-12	37
1997-06-13	76
1997-06-14	104
1997-06-15	111
1997-06-16	75
1997-06-17	77
1997-06-18	67
1997-06-19	58
1997-06-20	58
1997-06-21	94
1997-06-22	55
1997-06-23	78
1997-06-24	72
1997-06-25	56
1997-06-26	75
1997-06-27	54
1997-06-28	63
1997-06-29	165
1997-06-30	82
1997-07-01	101
1997-07-02	125
1997-07-03	105
1997-07-04	38
1997-07-05	74
1997-07-06	70
1997-07-07	103
1997-07-08	113
1997-07-09	52
1997-07-10	71
1997-07-11	54
1997-07-12	70
1997-07-13	178
1997-07-14	85
1997-07-15	47
1997-07-16	50
1997-07-17	96
1997-07-18	138
1997-07-19	60
1997-07-20	219
1997-07-21	84
1997-07-22	129
1997-07-23	80
1997-07-24	60
1997-07-25	161
1997-07-26	121
1997-07-27	72
1997-07-28	94
1997-07-29	66
1997-07-30	61
1997-07-31	51
1997-08-01	113
1997-08-02	104
1997-08-03	115
1997-08-04	137
1997-08-05	58
1997-08-06	94
1997-08-07	70
1997-08-08	105
1997-08-09	106
1997-08-10	85
1997-08-11	95
1997-08-12	101
1997-08-13	56
1997-08-14	61
1997-08-15	104
1997-08-16	69
1997-08-17	118
1997-08-18	83
1997-08-19	42
1997-08-20	60
1997-08-21	160
1997-08-22	108
1997-08-23	115
1997-08-24	29
1997-08-25	145
1997-08-26	67
1997-08-27	87
1997-08-28	96
1997-08-29	53
1997-08-30	118
1997-08-31	85
1997-09-01	58
1997-09-02	87
1997-09-03	172
1997-09-04	142
1997-09-05	62
1997-09-06	98
1997-09-07	59
1997-09-08	79
1997-09-09	17
1997-09-10	29
1997-09-11	114
1997-09-12	167
1997-09-13	152
1997-09-14	73
1997-09-15	124
1997-09-16	95
1997-09-17	152
1997-09-18	188
1997-09-19	119
1997-09-20	92
1997-09-21	50
1997-09-22	75
1997-09-23	101
1997-09-24	85
1997-09-25	98
1997-09-26	119
1997-09-27	100
1997-09-28	100
1997-09-29	58
1997-09-30	62
1997-10-01	132
1997-10-02	148
1997-10-03	140
1997-10-04	155
1997-10-05	142
1997-10-06	151
1997-10-07	177
1997-10-08	103
1997-10-09	107
1997-10-10	95
1997-10-11	81
1997-10-12	147
1997-10-13	221
1997-10-14	161
1997-10-15	134
1997-10-16	125
1997-10-17	114
1997-10-18	114
1997-10-19	88
1997-10-20	163
1997-10-21	121
1997-10-22	162
1997-10-23	226
1997-10-24	182
1997-10-25	200
1997-10-26	186
1997-10-27	90
1997-10-28	169
1997-10-29	154
1997-10-30	158
1997-10-31	141
1997-11-01	364
1997-11-02	270
1997-11-03	226
1997-11-04	251
1997-11-05	194
1997-11-06	230
1997-11-07	316
1997-11-08	250
1997-11-09	178
1997-11-10	210
1997-11-11	263
1997-11-12	338
1997-11-13	234
1997-11-14	242
1997-11-15	221
1997-11-16	198
1997-11-17	354
1997-11-18	281
1997-11-19	241
1997-11-20	361
1997-11-21	232
1997-11-22	304
1997-11-23	285
1997-11-24	257
1997-11-25	224
1997-11-26	214
1997-11-27	305
1997-11-28	283
1997-11-29	283
1997-11-30	174
1997-12-01	282
1997-12-02	318
1997-12-03	314
1997-12-04	251
1997-12-05	355
1997-12-06	434
1997-12-07	400
1997-12-08	370
1997-12-09	370
1997-12-10	347
1997-12-11	263
1997-12-12	366
1997-12-13	352
1997-12-14	280
1997-12-15	488
1997-12-16	265
1997-12-17	343
1997-12-18	297
1997-12-19	330
1997-12-20	382
1997-12-21	321
1997-12-22	355
1997-12-23	478
1997-12-24	458
1997-12-25	275
1997-12-26	397
1997-12-27	373
1997-12-28	418
1997-12-29	295
1997-12-30	401
1997-12-31	372
1998-01-01	569
1998-01-02	453
1998-01-03	440
1998-01-04	376
1998-01-05	466
1998-01-06	426
1998-01-07	590
1998-01-08	330
1998-01-09	450
1998-01-10	467
1998-01-11	413
1998-01-12	299
1998-01-13	471
1998-01-14	412
1998-01-15	335
1998-01-16	430
1998-01-17	534
1998-01-18	449
1998-01-19	331
1998-01-20	446
1998-01-21	415
1998-01-22	501
1998-01-23	409
1998-01-24	490
1998-01-25	324
1998-01-26	621
1998-01-27	454
1998-01-28	496
1998-01-29	421
1998-01-30	279
1998-01-31	479
1998-02-01	276
1998-02-02	285
1998-02-03	303
1998-02-04	245
1998-02-05	293
1998-02-06	281
1998-02-07	222
1998-02-08	243
1998-02-09	369
1998-02-10	191
1998-02-11	239
1998-02-12	230
1998-02-13	305
1998-02-14	190
1998-02-15	315
1998-02-16	222
1998-02-17	194
1998-02-18	307
1998-02-19	232
1998-02-20	280
1998-02-21	260
1998-02-22	229
1998-02-23	319
1998-02-24	116
1998-02-25	207
1998-02-26	269
1998-02-27	264
1998-02-28	325
1998-03-01	109
1998-03-02	166
1998-03-03	75
1998-03-04	79
1998-03-05	188
1998-03-06	160
1998-03-07	142
1998-03-08	197
1998-03-09	170
1998-03-10	126
1998-03-11	131
1998-03-12	217
1998-03-13	182
1998-03-14	131
1998-03-15	213
1998-03-16	145
1998-03-17	140
1998-03-18	113
1998-03-19	130
1998-03-20	155
1998-03-21	135
1998-03-22	149
1998-03-23	162
1998-03-24	155
1998-03-25	240
1998-03-26	88
1998-03-27	184
1998-03-28	255
1998-03-29	180
1998-03-30	251
1998-03-31	106
1998-04-01	75
1998-04-02	85
1998-04-03	160
1998-04-04	129
1998-04-05	197
1998-04-06	71
1998-04-07	114
1998-04-08	86
1998-04-09	124
1998-04-10	138
1998-04-11	163
1998-04-12	88
1998-04-13	191
1998-04-14	99
1998-04-15	81
1998-04-16	142
1998-04-17	58
1998-04-18	177
1998-04-19	77
1998-04-20	137
1998-04-21	94
1998-04-22	51
1998-04-23	117
1998-04-24	142
1998-04-25	99
1998-04-26	91
1998-04-27	132
1998-04-28	192
1998-04-29	81
1998-04-30	99
1998-05-01	183
1998-05-02	29
1998-05-03	60
1998-05-04	94
1998-05-05	66
1998-05-06	186
1998-05-07	48
1998-05-08	97
1998-05-09	113
1998-05-10	175
1998-05-11	108
1998-05-12	65
1998-05-13	59
1998-05-14	105
1998-05-15	126
1998-05-16	79
1998-05-17	60
1998-05-18	59
1998-05-19	83
1998-05-20	79
1998-05-21	111
1998-05-22	154
1998-05-23	47
1998-05-24	99
1998-05-25	80
1998-05-26	73
1998-05-27	119
1998-05-28	69
1998-05-29	193
1998-05-30	99
1998-05-31	186
1998-06-01	119
1998-06-02	111
1998-06-03	55
1998-06-04	122
1998-06-05	59
1998-06-06	91
1998-06-07	133
1998-06-08	56
1998-06-09	137
1998-06-10	76
1998-06-11	68
1998-06-12	160
1998-06-13	95
1998-06-14	90
1998-06-15	74
1998-06-16	160
1998-06-17	172
1998-06-18	88
1998-06-19	52
1998-06-20	126
1998-06-21	91
1998-06-22	129
1998-06-23	119
1998-06-24	53
1998-06-25	56
1998-06-26	103
1998-06-27	62
1998-06-28	120
1998-06-29	60
1998-06-30	166
1998-07-01	61
1998-07-02	87
1998-07-03	125
1998-07-04	82
1998-07-05	83
1998-07-06	138
1998-07-07	150
1998-07-08	117
1998-07-09	69
1998-07-10	103
1998-07-11	97
1998-07-12	114
1998-07-13	142
1998-07-14	56
1998-07-15	74
1998-07-16	95
1998-07-17	104
1998-07-18	62
1998-07-19	99
1998-07-20	106
1998-07-21	135
1998-07-22	55
1998-07-23	64
1998-07-24	151
1998-07-25	78
1998-07-26	109
1998-07-27	75
1998-07-28	84
1998-07-29	95
1998-07-30	51
1998-07-31	115
1998-08-01	70
1998-08-02	123
1998-08-03	66
1998-08-04	66
1998-08-05	79
1998-08-06	65
1998-08-07	83
1998-08-08	110
1998-08-09	76
1998-08-10	126
1998-08-11	61
1998-08-12	118
1998-08-13	117
1998-08-14	98
1998-08-15	92
1998-08-16	90
1998-08-17	94
1998-08-18	123
1998-08-19	105
1998-08-20	69
1998-08-21	130
1998-08-22	97
1998-08-23	72
1998-08-24	84
1998-08-25	71
1998-08-26	131
1998-08-27	165
1998-08-28	62
1998-08-29	54
1998-08-30	99
1998-08-31	141
1998-09-01	49
1998-09-02	172
1998-09-03	89
1998-09-04	117
1998-09-05	96
1998-09-06	83
1998-09-07	123
1998-09-08	63
1998-09-09	139
1998-09-10	110
1998-09-11	144
1998-09-12	152
1998-09-13	105
1998-09-14	163
1998-09-15	139
1998-09-16	71
1998-09-17	121
1998-09-18	96
1998-09-19	78
1998-09-20	55
1998-09-21	48
1998-09-22	78
1998-09-23	113
1998-09-24	102
1998-09-25	129
1998-09-26	69
1998-09-27	68
1998-09-28	70
1998-09-29	124
1998-09-30	104
1998-10-01	197
1998-10-02	160
1998-10-03	222
1998-10-04	217
1998-10-05	93
1998-10-06	91
1998-10-07	145
1998-10-08	128
1998-10-09	198
1998-10-10	151
1998-10-11	161
1998-10-12	249
1998-10-13	125
1998-10-14	138
1998-10-15	133
1998-10-16	234
1998-10-17	137
1998-10-18	152
1998-10-19	284
1998-10-20	147
1998-10-21	225
1998-10-22	178
1998-10-23	229
1998-10-24	125
1998-10-25	198
1998-10-26	118
1998-10-27	217
1998-10-28	161
1998-10-29	217
1998-10-30	173
1998-10-31	165
1998-11-01	299
1998-11-02	218
1998-11-03	377
1998-11-04	308
1998-11-05	196
1998-11-06	226
1998-11-07	247
1998-11-08	230
1998-11-09	202
1998-11-10	254
1998-11-11	160
1998-11-12	201
1998-11-13	158
1998-11-14	256
1998-11-15	281
1998-11-16	338
1998-11-17	242
1998-11-18	221
1998-11-19	304
1998-11-20	335
1998-11-21	239
1998-11-22	260
1998-11-23	247
1998-11-24	433
1998-11-25	142
1998-11-26	323
1998-11-27	296
1998-11-28	267
1998-11-29	268
1998-11-30	191
1998-12-01	255
1998-12-02	371
1998-12-03	463
1998-12-04	363
1998-12-05	273
1998-12-06	362
1998-12-07	434
1998-12-08	447
1998-12-09	402
1998-12-10	294
1998-12-11	425
1998-12-12	358
1998-12-13	429
1998-12-14	520
1998-12-15	392
1998-12-16	442
1998-12-17	424
1998-12-18	376
1998-12-19	402
1998-12-20	341
1998-12-21	358
1998-12-22	395
1998-12-23	325
1998-12-24	350
1998-12-25	403
1998-12-26	490
1998-12-27	315
1998-12-28	314
1998-12-29	356
1998-12-30	498
1998-12-31	300
1999-01-01	542
1999-01-02	500
1999-01-03	441
1999-01-04	459
1999-01-05	499
1999-01-06	314
1999-01-07	460
1999-01-08	484
1999-01-09	404
1999-01-10	458
1999-01-11	499
1999-01-12	455
1999-01-13	308
1999-01-14	408
1999-01-15	322
1999-01-16	323
1999-01-17	471
1999-01-18	594
1999-01-19	474
1999-01-20	548
1999-01-21	493
1999-01-22	449
1999-01-23	384
1999-01-24	318
1999-01-25	360
1999-01-26	399
1999-01-27	378
1999-01-28	362
1999-01-29	503
1999-01-30	523
1999-01-31	482
1999-02-01	273
1999-02-02	347
1999-02-03	161
1999-02-04	181
1999-02-05	232
1999-02-06	233
1999-02-07	259
1999-02-08	153
1999-02-09	290
1999-02-10	269
1999-02-11	233
1999-02-12	245
1999-02-13	214
1999-02-14	289
1999-02-15	286
1999-02-16	412
1999-02-17	238
1999-02-18	296
1999-02-19	253
1999-02-20	232
1999-02-21	371
1999-02-22	185
1999-02-23	160
1999-02-24	278
1999-02-25	229
1999-02-26	249
1999-02-27	220
1999-02-28	343
1999-03-01	171
1999-03-02	206
1999-03-03	139
1999-03-04	146
1999-03-05	185
1999-03-06	192
1999-03-07	151
1999-03-08	116
1999-03-09	123
1999-03-10	229
1999-03-11	180
1999-03-12	185
1999-03-13	187
1999-03-14	215
1999-03-15	131
1999-03-16	119
1999-03-17	192
1999-03-18	216
1999-03-19	161
1999-03-20	121
1999-03-21	192
1999-03-22	283
1999-03-23	182
1999-03-24	167
1999-03-25	177
1999-03-26	157
1999-03-27	144
1999-03-28	129
1999-03-29	171
1999-03-30	207
1999-03-31	168
1999-04-01	154
1999-04-02	155
1999-04-03	134
1999-04-04	159
1999-04-05	148
1999-04-06	126
1999-04-07	124
1999-04-08	144
1999-04-09	149
1999-04-10	152
1999-04-11	203
1999-04-12	81
1999-04-13	164
1999-04-14	110
1999-04-15	54
1999-04-16	83
1999-04-17	129
1999-04-18	87
1999-04-19	149
1999-04-20	82
1999-04-21	90
1999-04-22	84
1999-04-23	75
1999-04-24	112
1999-04-25	111
1999-04-26	144
1999-04-27	194
1999-04-28	137
1999-04-29	126
1999-04-30	147
1999-05-01	135
1999-05-02	116
1999-05-03	129
1999-05-04	144
1999-05-05	167
1999-05-06	97
1999-05-07	73
1999-05-08	83
1999-05-09	76
1999-05-10	104
1999-05-11	79
1999-05-12	124
1999-05-13	170
1999-05-14	87
1999-05-15	64
1999-05-16	139
1999-05-17	111
1999-05-18	96
1999-05-19	188
1999-05-20	129
1999-05-21	164
1999-05-22	128
1999-05-23	109
1999-05-24	121
1999-05-25	128
1999-05-26	109
1999-05-27	86
1999-05-28	88
1999-05-29	112
1999-05-30	110
1999-05-31	90
1999-06-01	125
1999-06-02	24
1999-06-03	81
1999-06-04	89
1999-06-05	80
1999-06-06	107
1999-06-07	85
1999-06-08	114
1999-06-09	65
1999-06-10	117
1999-06-11	156
1999-06-12	108
1999-06-13	66
1999-06-14	92
1999-06-15	54
1999-06-16	183
1999-06-17	73
1999-06-18	112
1999-06-19	127
1999-06-20	104
1999-06-21	80
1999-06-22	43
[truncated: 192 more rows]

## Sheet: s17 Injection
InjIndex	Pure Injection
1	0
2	0
3	0
4	0
5	54
6	81
7	89
8	152
9	187
10	259
11	320
12	334
13	373
14	323
15	251
16	178
17	0
18	0
19	0
20	0
21	0
22	0
23	0
24	0
25	0
26	0
27	0
28	68
29	131
30	192
31	231
32	125
33	0
34	0
35	0
36	0
37	0
38	0
39	0
40	0
41	0
42	0
43	0
44	164
45	248
46	361
47	355
48	358
49	310
50	249
51	226
52	144
53	94
54	89
55	0
56	0
57	0
58	0
59	0
60	0
61	0
62	0
63	0
64	0
65	0
66	61
67	76
68	132
69	145
70	193
71	238
72	302
73	336
74	343
75	340
76	282
77	188
78	0
79	0
80	0
81	0
82	0
83	0
84	0
85	0
86	0
87	0
88	0
89	0
90	68
91	115
92	209
93	233
94	125
95	0
96	0
97	0
98	0
99	0
100	0
101	0
102	0
103	0
104	0
105	0
106	0
107	68
108	115
109	209
110	233
111	125
112	0
113	0
114	0
115	0
116	0
117	0
118	0
119	0
120	0

## Sheet:  s33 Bgrd
Date	Bgrd Count
1994-01-01	51
1994-01-02	46
1994-01-03	45
1994-01-04	45
1994-01-05	43
1994-01-06	47
1994-01-07	50
1994-01-08	50
1994-01-09	39
1994-01-10	39
1994-01-11	50
1994-01-12	53
1994-01-13	44
1994-01-14	43
1994-01-15	46
1994-01-16	41
1994-01-17	43
1994-01-18	40
1994-01-19	45
1994-01-20	49
1994-01-21	46
1994-01-22	41
1994-01-23	42
1994-01-24	35
1994-01-25	50
1994-01-26	49
1994-01-27	44
1994-01-28	45
1994-01-29	45
1994-01-30	51
1994-01-31	44
1994-02-01	38
1994-02-02	41
1994-02-03	37
1994-02-04	47
1994-02-05	38
1994-02-06	39
1994-02-07	42
1994-02-08	45
1994-02-09	36
1994-02-10	34
1994-02-11	45
1994-02-12	25
1994-02-13	33
1994-02-14	39
1994-02-15	44
1994-02-16	50
1994-02-17	46
1994-02-18	39
1994-02-19	36
1994-02-20	36
1994-02-21	37
1994-02-22	43
1994-02-23	36
1994-02-24	39
1994-02-25	47
1994-02-26	58
1994-02-27	36
1994-02-28	40
1994-03-01	30
1994-03-02	32
1994-03-03	32
1994-03-04	36
1994-03-05	40
1994-03-06	26
1994-03-07	35
1994-03-08	26
1994-03-09	38
1994-03-10	39
1994-03-11	41
1994-03-12	38
1994-03-13	30
1994-03-14	27
1994-03-15	27
1994-03-16	38
1994-03-17	31
1994-03-18	39
1994-03-19	32
1994-03-20	32
1994-03-21	36
1994-03-22	40
1994-03-23	28
1994-03-24	38
1994-03-25	38
1994-03-26	32
1994-03-27	35
1994-03-28	45
1994-03-29	39
1994-03-30	35
1994-03-31	34
1994-04-01	39
1994-04-02	30
1994-04-03	31
1994-04-04	31
1994-04-05	32
1994-04-06	28
1994-04-07	24
1994-04-08	32
1994-04-09	39
1994-04-10	31
1994-04-11	28
1994-04-12	25
1994-04-13	28
1994-04-14	33
1994-04-15	32
1994-04-16	27
1994-04-17	23
1994-04-18	30
1994-04-19	36
1994-04-20	30
1994-04-21	27
1994-04-22	32
1994-04-23	36
1994-04-24	24
1994-04-25	30
1994-04-26	28
1994-04-27	32
1994-04-28	30
1994-04-29	40
1994-04-30	31
1994-05-01	30
1994-05-02	30
1994-05-03	24
1994-05-04	31
1994-05-05	38
1994-05-06	36
1994-05-07	38
1994-05-08	31
1994-05-09	31
1994-05-10	31
1994-05-11	21
1994-05-12	34
1994-05-13	27
1994-05-14	25
1994-05-15	34
1994-05-16	36
1994-05-17	29
1994-05-18	33
1994-05-19	27
1994-05-20	45
1994-05-21	45
1994-05-22	31
1994-05-23	29
1994-05-24	37
1994-05-25	29
1994-05-26	40
1994-05-27	41
1994-05-28	41
1994-05-29	34
1994-05-30	37
1994-05-31	38
1994-06-01	33
1994-06-02	37
1994-06-03	29
1994-06-04	31
1994-06-05	38
1994-06-06	27
1994-06-07	50
1994-06-08	29
1994-06-09	28
1994-06-10	28
1994-06-11	27
1994-06-12	30
1994-06-13	36
1994-06-14	39
1994-06-15	30
1994-06-16	29
1994-06-17	24
1994-06-18	34
1994-06-19	22
1994-06-20	25
1994-06-21	25
1994-06-22	38
1994-06-23	34
1994-06-24	31
1994-06-25	31
1994-06-26	23
1994-06-27	32
1994-06-28	38
1994-06-29	29
1994-06-30	39
1994-07-01	24
1994-07-02	34
1994-07-03	33
1994-07-04	21
1994-07-05	26
1994-07-06	34
1994-07-07	35
1994-07-08	42
1994-07-09	31
1994-07-10	26
1994-07-11	24
1994-07-12	29
1994-07-13	27
1994-07-14	33
1994-07-15	28
1994-07-16	18
1994-07-17	32
1994-07-18	32
1994-07-19	20
1994-07-20	29
1994-07-21	24
1994-07-22	34
1994-07-23	33
1994-07-24	37
1994-07-25	33
1994-07-26	28
1994-07-27	37
1994-07-28	34
1994-07-29	32
1994-07-30	26
1994-07-31	29
1994-08-01	29
1994-08-02	31
1994-08-03	22
1994-08-04	40
1994-08-05	30
1994-08-06	31
1994-08-07	24
1994-08-08	36
1994-08-09	31
1994-08-10	31
1994-08-11	31
1994-08-12	22
1994-08-13	22
1994-08-14	23
1994-08-15	31
1994-08-16	30
1994-08-17	27
1994-08-18	38
1994-08-19	26
1994-08-20	27
1994-08-21	38
1994-08-22	39
1994-08-23	25
1994-08-24	37
1994-08-25	43
1994-08-26	30
1994-08-27	42
1994-08-28	33
1994-08-29	33
1994-08-30	29
1994-08-31	38
1994-09-01	25
1994-09-02	37
1994-09-03	40
1994-09-04	43
1994-09-05	40
1994-09-06	30
1994-09-07	26
1994-09-08	38
1994-09-09	28
1994-09-10	23
1994-09-11	23
1994-09-12	28
1994-09-13	35
1994-09-14	31
1994-09-15	51
1994-09-16	22
1994-09-17	22
1994-09-18	30
1994-09-19	39
1994-09-20	36
1994-09-21	32
1994-09-22	32
1994-09-23	36
1994-09-24	27
1994-09-25	46
1994-09-26	22
1994-09-27	37
1994-09-28	34
1994-09-29	22
1994-09-30	26
1994-10-01	27
1994-10-02	32
1994-10-03	29
1994-10-04	31
1994-10-05	50
1994-10-06	27
1994-10-07	32
1994-10-08	30
1994-10-09	34
1994-10-10	27
1994-10-11	34
1994-10-12	35
1994-10-13	37
1994-10-14	39
1994-10-15	34
1994-10-16	38
1994-10-17	30
1994-10-18	31
1994-10-19	40
1994-10-20	40
1994-10-21	39
1994-10-22	29
1994-10-23	34
1994-10-24	49
1994-10-25	27
1994-10-26	35
1994-10-27	30
1994-10-28	44
1994-10-29	35
1994-10-30	36
1994-10-31	30
1994-11-01	60
1994-11-02	45
1994-11-03	47
1994-11-04	51
1994-11-05	52
1994-11-06	52
1994-11-07	40
1994-11-08	31
1994-11-09	37
1994-11-10	34
1994-11-11	43
1994-11-12	49
1994-11-13	52
1994-11-14	45
1994-11-15	57
1994-11-16	37
1994-11-17	35
1994-11-18	50
1994-11-19	47
1994-11-20	46
1994-11-21	41
1994-11-22	59
1994-11-23	56
1994-11-24	41
1994-11-25	54
1994-11-26	54
1994-11-27	46
1994-11-28	43
1994-11-29	44
1994-11-30	42
1994-12-01	46
1994-12-02	52
1994-12-03	63
1994-12-04	50
1994-12-05	41
1994-12-06	41
1994-12-07	57
1994-12-08	47
1994-12-09	42
1994-12-10	52
1994-12-11	46
1994-12-12	57
1994-12-13	54
1994-12-14	51
1994-12-15	58
1994-12-16	50
1994-12-17	58
1994-12-18	49
1994-12-19	53
1994-12-20	46
1994-12-21	51
1994-12-22	48
1994-12-23	52
1994-12-24	41
1994-12-25	64
1994-12-26	47
1994-12-27	51
1994-12-28	44
1994-12-29	42
1994-12-30	53
1994-12-31	51
1995-01-01	56
1995-01-02	45
1995-01-03	46
1995-01-04	43
1995-01-05	40
1995-01-06	43
1995-01-07	49
1995-01-08	56
1995-01-09	43
1995-01-10	55
1995-01-11	41
1995-01-12	39
1995-01-13	51
1995-01-14	55
1995-01-15	45
1995-01-16	52
1995-01-17	51
1995-01-18	58
1995-01-19	52
1995-01-20	39
1995-01-21	46
1995-01-22	38
1995-01-23	49
1995-01-24	43
1995-01-25	44
1995-01-26	51
1995-01-27	44
1995-01-28	58
1995-01-29	47
1995-01-30	51
1995-01-31	43
1995-02-01	39
1995-02-02	36
1995-02-03	37
1995-02-04	33
1995-02-05	35
1995-02-06	35
1995-02-07	38
1995-02-08	33
1995-02-09	45
1995-02-10	36
1995-02-11	40
1995-02-12	49
1995-02-13	24
1995-02-14	38
1995-02-15	36
1995-02-16	33
1995-02-17	36
1995-02-18	30
1995-02-19	39
1995-02-20	48
1995-02-21	47
1995-02-22	46
1995-02-23	39
1995-02-24	41
1995-02-25	37
1995-02-26	41
1995-02-27	38
1995-02-28	28
1995-03-01	41
1995-03-02	35
1995-03-03	26
1995-03-04	41
1995-03-05	30
1995-03-06	32
1995-03-07	51
1995-03-08	30
1995-03-09	26
1995-03-10	25
1995-03-11	40
1995-03-12	30
1995-03-13	27
1995-03-14	39
1995-03-15	25
1995-03-16	43
1995-03-17	22
1995-03-18	38
1995-03-19	29
1995-03-20	31
1995-03-21	34
1995-03-22	36
1995-03-23	39
1995-03-24	32
1995-03-25	45
1995-03-26	29
1995-03-27	37
1995-03-28	45
1995-03-29	34
1995-03-30	33
1995-03-31	31
1995-04-01	30
1995-04-02	30
1995-04-03	31
1995-04-04	32
1995-04-05	40
1995-04-06	31
1995-04-07	28
1995-04-08	28
1995-04-09	28
1995-04-10	43
1995-04-11	46
1995-04-12	26
1995-04-13	26
1995-04-14	28
1995-04-15	28
1995-04-16	24
1995-04-17	43
1995-04-18	30
1995-04-19	21
1995-04-20	30
1995-04-21	38
1995-04-22	31
1995-04-23	19
1995-04-24	35
1995-04-25	47
1995-04-26	29
1995-04-27	31
1995-04-28	35
1995-04-29	29
1995-04-30	31
1995-05-01	27
1995-05-02	19
1995-05-03	26
1995-05-04	30
1995-05-05	28
1995-05-06	25
1995-05-07	25
1995-05-08	36
1995-05-09	35
1995-05-10	32
1995-05-11	21
1995-05-12	32
1995-05-13	28
1995-05-14	34
1995-05-15	34
1995-05-16	21
1995-05-17	29
1995-05-18	34
1995-05-19	37
1995-05-20	35
1995-05-21	27
1995-05-22	24
1995-05-23	29
1995-05-24	33
1995-05-25	28
1995-05-26	27
1995-05-27	39
1995-05-28	21
1995-05-29	36
1995-05-30	38
1995-05-31	39
1995-06-01	39
1995-06-02	39
1995-06-03	32
1995-06-04	21
1995-06-05	34
1995-06-06	30
1995-06-07	35
1995-06-08	33
1995-06-09	25
1995-06-10	36
1995-06-11	25
1995-06-12	30
1995-06-13	35
1995-06-14	26
1995-06-15	32
1995-06-16	36
1995-06-17	35
1995-06-18	36
1995-06-19	37
1995-06-20	41
1995-06-21	35
1995-06-22	35
1995-06-23	31
1995-06-24	27
1995-06-25	20
1995-06-26	29
1995-06-27	30
1995-06-28	28
1995-06-29	23
1995-06-30	37
1995-07-01	34
1995-07-02	30
1995-07-03	30
1995-07-04	23
1995-07-05	23
1995-07-06	32
1995-07-07	23
1995-07-08	27
1995-07-09	35
1995-07-10	30
1995-07-11	31
1995-07-12	39
1995-07-13	39
1995-07-14	32
1995-07-15	21
1995-07-16	25
1995-07-17	25
1995-07-18	27
1995-07-19	33
1995-07-20	29
1995-07-21	31
1995-07-22	28
1995-07-23	26
1995-07-24	41
1995-07-25	25
1995-07-26	44
1995-07-27	25
1995-07-28	26
1995-07-29	38
1995-07-30	26
1995-07-31	36
1995-08-01	27
1995-08-02	27
1995-08-03	44
1995-08-04	33
1995-08-05	27
1995-08-06	25
1995-08-07	31
1995-08-08	26
1995-08-09	26
1995-08-10	33
1995-08-11	21
1995-08-12	29
1995-08-13	27
1995-08-14	28
1995-08-15	33
1995-08-16	32
1995-08-17	35
1995-08-18	30
1995-08-19	35
1995-08-20	32
1995-08-21	41
1995-08-22	35
1995-08-23	26
1995-08-24	29
1995-08-25	26
1995-08-26	33
1995-08-27	27
1995-08-28	26
1995-08-29	23
1995-08-30	30
1995-08-31	24
1995-09-01	32
1995-09-02	22
1995-09-03	32
1995-09-04	29
1995-09-05	32
1995-09-06	25
1995-09-07	28
1995-09-08	31
1995-09-09	24
1995-09-10	27
1995-09-11	31
1995-09-12	27
1995-09-13	26
1995-09-14	21
1995-09-15	24
1995-09-16	16
1995-09-17	32
1995-09-18	35
1995-09-19	43
1995-09-20	30
1995-09-21	31
1995-09-22	37
1995-09-23	32
1995-09-24	34
1995-09-25	24
1995-09-26	35
1995-09-27	34
1995-09-28	26
1995-09-29	29
1995-09-30	28
1995-10-01	29
1995-10-02	36
1995-10-03	42
1995-10-04	22
1995-10-05	31
1995-10-06	33
1995-10-07	37
1995-10-08	20
1995-10-09	36
1995-10-10	31
1995-10-11	41
1995-10-12	31
1995-10-13	42
1995-10-14	38
1995-10-15	38
1995-10-16	26
1995-10-17	56
1995-10-18	49
1995-10-19	30
1995-10-20	36
1995-10-21	34
1995-10-22	29
1995-10-23	32
1995-10-24	31
1995-10-25	32
1995-10-26	31
1995-10-27	39
1995-10-28	33
1995-10-29	27
1995-10-30	37
1995-10-31	35
1995-11-01	48
1995-11-02	52
1995-11-03	40
1995-11-04	49
1995-11-05	41
1995-11-06	36
1995-11-07	55
1995-11-08	41
1995-11-09	34
1995-11-10	45
1995-11-11	52
1995-11-12	45
1995-11-13	50
1995-11-14	38
1995-11-15	33
1995-11-16	47
1995-11-17	32
1995-11-18	43
1995-11-19	50
1995-11-20	36
1995-11-21	46
1995-11-22	45
1995-11-23	37
1995-11-24	37
1995-11-25	33
1995-11-26	56
1995-11-27	47
1995-11-28	51
1995-11-29	58
1995-11-30	41
1995-12-01	59
1995-12-02	44
1995-12-03	52
1995-12-04	34
1995-12-05	45
1995-12-06	47
1995-12-07	40
1995-12-08	46
1995-12-09	43
1995-12-10	45
1995-12-11	59
1995-12-12	57
1995-12-13	44
1995-12-14	35
1995-12-15	60
1995-12-16	58
1995-12-17	49
1995-12-18	58
1995-12-19	41
1995-12-20	59
1995-12-21	49
1995-12-22	49
1995-12-23	42
1995-12-24	38
1995-12-25	40
1995-12-26	41
1995-12-27	46
1995-12-28	43
1995-12-29	53
1995-12-30	47
1995-12-31	51
1996-01-01	30
1996-01-02	41
1996-01-03	43
1996-01-04	38
1996-01-05	48
1996-01-06	32
1996-01-07	43
1996-01-08	47
1996-01-09	48
1996-01-10	39
1996-01-11	49
1996-01-12	44
1996-01-13	49
1996-01-14	54
1996-01-15	38
1996-01-16	50
1996-01-17	47
1996-01-18	39
1996-01-19	43
1996-01-20	44
1996-01-21	47
1996-01-22	41
1996-01-23	54
1996-01-24	46
1996-01-25	53
1996-01-26	36
1996-01-27	36
1996-01-28	54
1996-01-29	39
1996-01-30	39
1996-01-31	64
1996-02-01	41
1996-02-02	41
1996-02-03	44
1996-02-04	41
1996-02-05	29
1996-02-06	41
1996-02-07	35
1996-02-08	45
1996-02-09	48
1996-02-10	41
1996-02-11	34
1996-02-12	37
1996-02-13	39
1996-02-14	37
1996-02-15	40
1996-02-16	37
1996-02-17	41
1996-02-18	45
1996-02-19	37
1996-02-20	41
1996-02-21	39
1996-02-22	38
1996-02-23	42
1996-02-24	38
1996-02-25	28
1996-02-26	44
1996-02-27	47
1996-02-28	33
1996-02-29	43
1996-03-01	38
1996-03-02	31
1996-03-03	42
1996-03-04	25
1996-03-05	32
1996-03-06	34
1996-03-07	34
1996-03-08	38
1996-03-09	39
1996-03-10	29
1996-03-11	38
1996-03-12	25
1996-03-13	35
1996-03-14	39
1996-03-15	31
1996-03-16	32
1996-03-17	30
1996-03-18	37
1996-03-19	29
1996-03-20	35
1996-03-21	46
1996-03-22	37
1996-03-23	32
1996-03-24	30
1996-03-25	25
1996-03-26	30
1996-03-27	37
1996-03-28	24
1996-03-29	37
1996-03-30	34
1996-03-31	39
1996-04-01	33
1996-04-02	26
1996-04-03	30
1996-04-04	30
1996-04-05	26
1996-04-06	35
1996-04-07	30
1996-04-08	27
1996-04-09	22
1996-04-10	30
1996-04-11	35
1996-04-12	18
1996-04-13	19
1996-04-14	23
1996-04-15	36
1996-04-16	26
1996-04-17	23
1996-04-18	34
1996-04-19	36
1996-04-20	28
1996-04-21	25
1996-04-22	34
1996-04-23	44
1996-04-24	30
1996-04-25	31
1996-04-26	34
1996-04-27	28
1996-04-28	24
1996-04-29	26
1996-04-30	30
1996-05-01	25
1996-05-02	28
1996-05-03	26
1996-05-04	30
1996-05-05	22
1996-05-06	37
1996-05-07	18
1996-05-08	30
1996-05-09	26
1996-05-10	30
1996-05-11	31
1996-05-12	24
1996-05-13	27
1996-05-14	34
1996-05-15	31
1996-05-16	33
1996-05-17	28
1996-05-18	27
1996-05-19	31
1996-05-20	24
1996-05-21	27
1996-05-22	19
1996-05-23	28
1996-05-24	28
1996-05-25	23
1996-05-26	27
1996-05-27	31
1996-05-28	29
1996-05-29	29
1996-05-30	33
1996-05-31	28
1996-06-01	26
1996-06-02	25
1996-06-03	22
1996-06-04	29
1996-06-05	29
1996-06-06	24
1996-06-07	27
1996-06-08	32
1996-06-09	31
1996-06-10	26
1996-06-11	32
1996-06-12	32
1996-06-13	25
1996-06-14	30
1996-06-15	35
1996-06-16	39
1996-06-17	38
1996-06-18	33
1996-06-19	26
1996-06-20	33
1996-06-21	32
1996-06-22	28
1996-06-23	27
1996-06-24	23
1996-06-25	35
1996-06-26	24
1996-06-27	22
1996-06-28	32
1996-06-29	26
1996-06-30	31
1996-07-01	32
1996-07-02	31
1996-07-03	21
1996-07-04	37
1996-07-05	34
1996-07-06	34
1996-07-07	32
1996-07-08	29
1996-07-09	26
1996-07-10	31
1996-07-11	29
1996-07-12	30
1996-07-13	28
1996-07-14	26
1996-07-15	26
1996-07-16	23
1996-07-17	24
1996-07-18	32
1996-07-19	29
1996-07-20	33
1996-07-21	29
1996-07-22	28
1996-07-23	29
1996-07-24	28
1996-07-25	33
1996-07-26	43
1996-07-27	20
1996-07-28	20
1996-07-29	27
1996-07-30	24
1996-07-31	32
1996-08-01	29
1996-08-02	37
1996-08-03	28
1996-08-04	25
1996-08-05	25
1996-08-06	23
1996-08-07	25
1996-08-08	30
1996-08-09	31
1996-08-10	35
1996-08-11	39
1996-08-12	32
1996-08-13	24
1996-08-14	32
1996-08-15	22
1996-08-16	34
1996-08-17	26
1996-08-18	21
1996-08-19	23
1996-08-20	30
1996-08-21	32
1996-08-22	23
1996-08-23	34
1996-08-24	31
1996-08-25	20
1996-08-26	35
1996-08-27	29
1996-08-28	31
1996-08-29	27
1996-08-30	29
1996-08-31	20
1996-09-01	28
1996-09-02	25
1996-09-03	34
1996-09-04	26
1996-09-05	24
1996-09-06	30
1996-09-07	39
1996-09-08	31
1996-09-09	22
1996-09-10	40
1996-09-11	29
1996-09-12	21
1996-09-13	22
1996-09-14	29
1996-09-15	32
1996-09-16	28
1996-09-17	36
1996-09-18	29
1996-09-19	25
1996-09-20	30
1996-09-21	20
1996-09-22	30
1996-09-23	31
1996-09-24	43
1996-09-25	40
1996-09-26	24
1996-09-27	30
1996-09-28	39
1996-09-29	31
1996-09-30	31
1996-10-01	32
1996-10-02	39
1996-10-03	21
1996-10-04	34
1996-10-05	38
1996-10-06	34
1996-10-07	35
1996-10-08	41
1996-10-09	31
1996-10-10	22
1996-10-11	27
1996-10-12	28
1996-10-13	33
1996-10-14	34
1996-10-15	35
1996-10-16	26
1996-10-17	35
1996-10-18	36
1996-10-19	36
1996-10-20	39
1996-10-21	44
1996-10-22	40
1996-10-23	43
1996-10-24	31
1996-10-25	32
1996-10-26	38
1996-10-27	31
1996-10-28	28
1996-10-29	36
1996-10-30	30
1996-10-31	33
1996-11-01	42
1996-11-02	42
1996-11-03	44
1996-11-04	36
1996-11-05	36
1996-11-06	37
1996-11-07	46
1996-11-08	48
1996-11-09	38
1996-11-10	39
1996-11-11	40
1996-11-12	50
1996-11-13	45
1996-11-14	44
1996-11-15	46
1996-11-16	42
1996-11-17	53
1996-11-18	39
1996-11-19	42
1996-11-20	41
1996-11-21	42
1996-11-22	40
1996-11-23	50
1996-11-24	48
1996-11-25	40
1996-11-26	43
1996-11-27	31
1996-11-28	37
1996-11-29	45
1996-11-30	29
1996-12-01	37
1996-12-02	59
1996-12-03	48
1996-12-04	39
1996-12-05	53
1996-12-06	45
1996-12-07	41
1996-12-08	51
1996-12-09	35
1996-12-10	55
1996-12-11	54
1996-12-12	36
1996-12-13	40
1996-12-14	55
1996-12-15	35
1996-12-16	29
1996-12-17	40
1996-12-18	42
1996-12-19	40
1996-12-20	50
1996-12-21	53
1996-12-22	50
1996-12-23	44
1996-12-24	52
1996-12-25	52
1996-12-26	48
1996-12-27	49
1996-12-28	43
1996-12-29	50
1996-12-30	44
1996-12-31	41
1997-01-01	56
1997-01-02	47
1997-01-03	39
1997-01-04	38
1997-01-05	54
1997-01-06	47
1997-01-07	41
1997-01-08	46
1997-01-09	59
1997-01-10	55
1997-01-11	39
1997-01-12	47
1997-01-13	38
1997-01-14	39
1997-01-15	52
1997-01-16	37
1997-01-17	51
1997-01-18	47
1997-01-19	47
1997-01-20	44
1997-01-21	38
1997-01-22	35
1997-01-23	43
1997-01-24	38
1997-01-25	48
1997-01-26	44
1997-01-27	43
1997-01-28	42
1997-01-29	38
1997-01-30	50
1997-01-31	45
1997-02-01	29
1997-02-02	36
1997-02-03	34
1997-02-04	37
1997-02-05	46
1997-02-06	32
1997-02-07	44
1997-02-08	36
1997-02-09	39
1997-02-10	35
1997-02-11	42
1997-02-12	32
1997-02-13	31
1997-02-14	33
1997-02-15	45
1997-02-16	46
1997-02-17	37
1997-02-18	37
1997-02-19	24
1997-02-20	41
1997-02-21	47
1997-02-22	42
1997-02-23	30
1997-02-24	29
1997-02-25	46
1997-02-26	32
1997-02-27	44
1997-02-28	41
1997-03-01	29
1997-03-02	26
1997-03-03	24
1997-03-04	44
1997-03-05	32
1997-03-06	24
1997-03-07	28
1997-03-08	39
1997-03-09	28
1997-03-10	30
1997-03-11	30
1997-03-12	44
1997-03-13	40
1997-03-14	31
1997-03-15	27
1997-03-16	25
1997-03-17	20
1997-03-18	29
1997-03-19	42
1997-03-20	29
1997-03-21	42
1997-03-22	31
1997-03-23	32
1997-03-24	38
1997-03-25	25
1997-03-26	37
1997-03-27	39
1997-03-28	30
1997-03-29	40
1997-03-30	38
1997-03-31	31
1997-04-01	25
1997-04-02	27
1997-04-03	21
1997-04-04	31
1997-04-05	32
1997-04-06	27
1997-04-07	26
1997-04-08	25
1997-04-09	37
1997-04-10	30
1997-04-11	27
1997-04-12	25
1997-04-13	37
1997-04-14	39
1997-04-15	30
1997-04-16	31
1997-04-17	25
1997-04-18	37
1997-04-19	17
1997-04-20	30
1997-04-21	30
1997-04-22	24
1997-04-23	29
1997-04-24	39
1997-04-25	16
1997-04-26	19
1997-04-27	19
1997-04-28	24
1997-04-29	23
1997-04-30	41
1997-05-01	28
1997-05-02	37
1997-05-03	28
1997-05-04	23
1997-05-05	38
1997-05-06	27
1997-05-07	31
1997-05-08	30
1997-05-09	41
1997-05-10	27
1997-05-11	34
1997-05-12	32
1997-05-13	29
1997-05-14	38
1997-05-15	27
1997-05-16	29
1997-05-17	20
1997-05-18	33
1997-05-19	24
1997-05-20	33
1997-05-21	29
1997-05-22	35
1997-05-23	31
1997-05-24	37
1997-05-25	17
1997-05-26	26
1997-05-27	29
1997-05-28	20
1997-05-29	24
1997-05-30	40
1997-05-31	29
1997-06-01	22
1997-06-02	32
1997-06-03	28
1997-06-04	30
1997-06-05	23
1997-06-06	21
1997-06-07	25
1997-06-08	36
1997-06-09	29
1997-06-10	37
1997-06-11	24
1997-06-12	26
1997-06-13	28
1997-06-14	30
1997-06-15	29
1997-06-16	29
1997-06-17	36
1997-06-18	27
1997-06-19	25
1997-06-20	21
1997-06-21	20
1997-06-22	34
1997-06-23	29
1997-06-24	23
1997-06-25	24
1997-06-26	31
1997-06-27	26
1997-06-28	27
1997-06-29	37
1997-06-30	35
1997-07-01	28
1997-07-02	32
1997-07-03	26
1997-07-04	28
1997-07-05	29
1997-07-06	27
1997-07-07	35
1997-07-08	23
1997-07-09	33
1997-07-10	22
1997-07-11	21
1997-07-12	33
1997-07-13	27
1997-07-14	32
1997-07-15	34
1997-07-16	22
1997-07-17	33
1997-07-18	30
1997-07-19	30
1997-07-20	39
1997-07-21	27
1997-07-22	32
1997-07-23	27
1997-07-24	28
1997-07-25	43
1997-07-26	33
1997-07-27	25
1997-07-28	24
1997-07-29	33
1997-07-30	23
1997-07-31	29
1997-08-01	19
1997-08-02	31
1997-08-03	22
1997-08-04	29
1997-08-05	29
1997-08-06	35
1997-08-07	32
1997-08-08	28
1997-08-09	25
1997-08-10	35
1997-08-11	29
1997-08-12	25
1997-08-13	27
1997-08-14	21
1997-08-15	33
1997-08-16	26
1997-08-17	32
1997-08-18	23
1997-08-19	30
1997-08-20	35
1997-08-21	27
1997-08-22	39
1997-08-23	26
1997-08-24	32
1997-08-25	24
1997-08-26	25
1997-08-27	32
1997-08-28	28
1997-08-29	32
1997-08-30	37
1997-08-31	40
1997-09-01	33
1997-09-02	27
1997-09-03	30
1997-09-04	25
1997-09-05	31
1997-09-06	24
1997-09-07	31
1997-09-08	38
1997-09-09	22
1997-09-10	28
1997-09-11	29
1997-09-12	27
1997-09-13	35
1997-09-14	35
1997-09-15	22
1997-09-16	34
1997-09-17	26
1997-09-18	23
1997-09-19	25
1997-09-20	41
1997-09-21	23
1997-09-22	21
1997-09-23	29
1997-09-24	29
1997-09-25	36
1997-09-26	28
1997-09-27	31
1997-09-28	20
1997-09-29	34
1997-09-30	26
1997-10-01	29
1997-10-02	28
1997-10-03	38
1997-10-04	23
1997-10-05	28
1997-10-06	27
1997-10-07	33
1997-10-08	31
1997-10-09	27
1997-10-10	23
1997-10-11	35
1997-10-12	30
1997-10-13	34
1997-10-14	31
1997-10-15	30
1997-10-16	28
1997-10-17	40
1997-10-18	30
1997-10-19	34
1997-10-20	30
1997-10-21	19
1997-10-22	34
1997-10-23	25
1997-10-24	28
1997-10-25	34
1997-10-26	38
1997-10-27	32
1997-10-28	38
1997-10-29	29
1997-10-30	33
1997-10-31	40
1997-11-01	30
1997-11-02	34
1997-11-03	47
1997-11-04	44
1997-11-05	39
1997-11-06	32
1997-11-07	41
1997-11-08	54
1997-11-09	39
1997-11-10	40
1997-11-11	46
1997-11-12	43
1997-11-13	48
1997-11-14	34
1997-11-15	36
1997-11-16	38
1997-11-17	37
1997-11-18	35
1997-11-19	48
1997-11-20	46
1997-11-21	42
1997-11-22	36
1997-11-23	47
1997-11-24	35
1997-11-25	40
1997-11-26	37
1997-11-27	35
1997-11-28	52
1997-11-29	41
1997-11-30	31
1997-12-01	43
1997-12-02	45
1997-12-03	44
1997-12-04	42
1997-12-05	52
1997-12-06	57
1997-12-07	46
1997-12-08	49
1997-12-09	42
1997-12-10	45
1997-12-11	53
1997-12-12	46
1997-12-13	52
1997-12-14	41
1997-12-15	44
1997-12-16	48
1997-12-17	47
1997-12-18	47
1997-12-19	44
1997-12-20	36
1997-12-21	45
1997-12-22	49
1997-12-23	44
1997-12-24	53
1997-12-25	54
1997-12-26	35
1997-12-27	45
1997-12-28	42
1997-12-29	42
1997-12-30	40
1997-12-31	45
1998-01-01	42
1998-01-02	36
1998-01-03	39
1998-01-04	55
1998-01-05	51
1998-01-06	48
1998-01-07	42
1998-01-08	45
1998-01-09	46
1998-01-10	49
1998-01-11	47
1998-01-12	50
1998-01-13	41
1998-01-14	55
1998-01-15	40
1998-01-16	55
1998-01-17	58
1998-01-18	28
1998-01-19	52
1998-01-20	40
1998-01-21	48
1998-01-22	36
1998-01-23	34
1998-01-24	37
1998-01-25	47
1998-01-26	59
1998-01-27	47
1998-01-28	52
1998-01-29	39
1998-01-30	52
1998-01-31	45
1998-02-01	26
1998-02-02	50
1998-02-03	42
1998-02-04	58
1998-02-05	38
1998-02-06	40
1998-02-07	44
1998-02-08	41
1998-02-09	39
1998-02-10	26
1998-02-11	29
1998-02-12	39
1998-02-13	36
1998-02-14	44
1998-02-15	48
1998-02-16	40
1998-02-17	41
1998-02-18	40
1998-02-19	36
1998-02-20	37
1998-02-21	36
1998-02-22	30
1998-02-23	48
1998-02-24	33
1998-02-25	46
1998-02-26	43
1998-02-27	31
1998-02-28	43
1998-03-01	30
1998-03-02	41
1998-03-03	30
1998-03-04	35
1998-03-05	23
1998-03-06	31
1998-03-07	31
1998-03-08	34
1998-03-09	40
1998-03-10	35
1998-03-11	47
1998-03-12	36
1998-03-13	50
1998-03-14	39
1998-03-15	44
1998-03-16	39
1998-03-17	34
1998-03-18	27
1998-03-19	39
1998-03-20	41
1998-03-21	19
1998-03-22	26
1998-03-23	42
1998-03-24	37
1998-03-25	30
1998-03-26	37
1998-03-27	31
1998-03-28	46
1998-03-29	33
1998-03-30	28
1998-03-31	31
1998-04-01	38
1998-04-02	26
1998-04-03	34
1998-04-04	27
1998-04-05	29
1998-04-06	37
1998-04-07	30
1998-04-08	27
1998-04-09	27
1998-04-10	31
1998-04-11	28
1998-04-12	31
1998-04-13	26
1998-04-14	30
1998-04-15	29
1998-04-16	26
1998-04-17	31
1998-04-18	30
1998-04-19	22
1998-04-20	32
1998-04-21	30
1998-04-22	25
1998-04-23	37
1998-04-24	28
1998-04-25	26
1998-04-26	43
1998-04-27	39
1998-04-28	24
1998-04-29	20
1998-04-30	23
1998-05-01	36
1998-05-02	27
1998-05-03	36
1998-05-04	39
1998-05-05	46
1998-05-06	23
1998-05-07	30
1998-05-08	32
1998-05-09	35
1998-05-10	37
1998-05-11	34
1998-05-12	30
1998-05-13	34
1998-05-14	35
1998-05-15	31
1998-05-16	36
1998-05-17	27
1998-05-18	29
1998-05-19	38
1998-05-20	26
1998-05-21	34
1998-05-22	32
1998-05-23	31
1998-05-24	22
1998-05-25	25
1998-05-26	28
1998-05-27	27
1998-05-28	30
1998-05-29	21
1998-05-30	25
1998-05-31	27
1998-06-01	30
1998-06-02	26
1998-06-03	31
1998-06-04	25
1998-06-05	15
1998-06-06	34
1998-06-07	29
1998-06-08	31
1998-06-09	29
1998-06-10	35
1998-06-11	36
1998-06-12	27
1998-06-13	25
1998-06-14	28
1998-06-15	25
1998-06-16	27
1998-06-17	31
1998-06-18	24
1998-06-19	34
1998-06-20	27
1998-06-21	35
1998-06-22	28
1998-06-23	37
1998-06-24	29
1998-06-25	31
1998-06-26	40
1998-06-27	37
1998-06-28	25
1998-06-29	34
1998-06-30	28
1998-07-01	18
1998-07-02	30
1998-07-03	26
1998-07-04	34
1998-07-05	32
1998-07-06	29
1998-07-07	27
1998-07-08	32
1998-07-09	35
1998-07-10	21
1998-07-11	26
1998-07-12	23
1998-07-13	21
1998-07-14	21
1998-07-15	30
1998-07-16	36
1998-07-17	36
1998-07-18	25
1998-07-19	32
1998-07-20	30
1998-07-21	39
1998-07-22	37
1998-07-23	33
1998-07-24	35
1998-07-25	27
1998-07-26	29
1998-07-27	26
1998-07-28	41
1998-07-29	28
1998-07-30	30
1998-07-31	36
1998-08-01	24
1998-08-02	39
1998-08-03	21
1998-08-04	24
1998-08-05	34
1998-08-06	23
1998-08-07	16
1998-08-08	32
1998-08-09	28
1998-08-10	43
1998-08-11	28
1998-08-12	38
1998-08-13	33
1998-08-14	36
1998-08-15	26
1998-08-16	27
1998-08-17	22
1998-08-18	22
1998-08-19	22
1998-08-20	30
1998-08-21	23
1998-08-22	25
1998-08-23	26
1998-08-24	36
1998-08-25	26
1998-08-26	38
1998-08-27	20
1998-08-28	24
1998-08-29	34
1998-08-30	33
1998-08-31	33
1998-09-01	35
1998-09-02	48
1998-09-03	27
1998-09-04	27
1998-09-05	18
1998-09-06	36
1998-09-07	25
1998-09-08	24
1998-09-09	32
1998-09-10	37
1998-09-11	33
1998-09-12	28
1998-09-13	36
1998-09-14	37
1998-09-15	39
1998-09-16	37
1998-09-17	26
1998-09-18	24
1998-09-19	40
1998-09-20	27
1998-09-21	25
1998-09-22	35
1998-09-23	29
1998-09-24	29
1998-09-25	26
1998-09-26	32
1998-09-27	31
1998-09-28	37
1998-09-29	31
1998-09-30	23
1998-10-01	32
1998-10-02	31
1998-10-03	30
1998-10-04	30
1998-10-05	41
1998-10-06	36
1998-10-07	33
1998-10-08	24
1998-10-09	32
1998-10-10	29
1998-10-11	38
1998-10-12	27
1998-10-13	47
1998-10-14	39
1998-10-15	31
1998-10-16	36
1998-10-17	31
1998-10-18	29
1998-10-19	28
1998-10-20	27
1998-10-21	35
1998-10-22	39
1998-10-23	45
1998-10-24	39
1998-10-25	44
1998-10-26	28
1998-10-27	40
1998-10-28	33
1998-10-29	27
1998-10-30	34
1998-10-31	43
1998-11-01	40
1998-11-02	42
1998-11-03	48
1998-11-04	45
1998-11-05	42
1998-11-06	45
1998-11-07	35
1998-11-08	37
1998-11-09	51
1998-11-10	47
1998-11-11	43
1998-11-12	32
1998-11-13	46
1998-11-14	39
1998-11-15	30
1998-11-16	42
1998-11-17	34
1998-11-18	43
1998-11-19	51
1998-11-20	30
1998-11-21	40
1998-11-22	54
1998-11-23	61
1998-11-24	34
1998-11-25	53
1998-11-26	44
1998-11-27	30
1998-11-28	41
1998-11-29	48
1998-11-30	37
1998-12-01	59
1998-12-02	56
1998-12-03	45
1998-12-04	48
1998-12-05	51
1998-12-06	58
1998-12-07	57
1998-12-08	45
1998-12-09	51
1998-12-10	51
1998-12-11	62
1998-12-12	58
1998-12-13	44
1998-12-14	66
1998-12-15	50
1998-12-16	49
1998-12-17	45
1998-12-18	43
1998-12-19	47
1998-12-20	51
1998-12-21	51
1998-12-22	44
1998-12-23	39
1998-12-24	63
1998-12-25	65
1998-12-26	59
1998-12-27	53
1998-12-28	51
1998-12-29	53
1998-12-30	48
1998-12-31	68
1999-01-01	61
1999-01-02	48
1999-01-03	43
1999-01-04	54
1999-01-05	58
1999-01-06	44
1999-01-07	40
1999-01-08	45
1999-01-09	36
1999-01-10	59
1999-01-11	55
1999-01-12	39
1999-01-13	32
1999-01-14	55
1999-01-15	49
1999-01-16	53
1999-01-17	46
1999-01-18	41
1999-01-19	50
1999-01-20	49
1999-01-21	50
1999-01-22	47
1999-01-23	41
1999-01-24	38
1999-01-25	53
1999-01-26	52
1999-01-27	45
1999-01-28	47
1999-01-29	48
1999-01-30	34
1999-01-31	50
1999-02-01	49
1999-02-02	41
1999-02-03	38
1999-02-04	42
1999-02-05	40
1999-02-06	43
1999-02-07	44
1999-02-08	41
1999-02-09	36
1999-02-10	36
1999-02-11	34
1999-02-12	35
1999-02-13	40
1999-02-14	40
1999-02-15	31
1999-02-16	44
1999-02-17	37
1999-02-18	35
1999-02-19	46
1999-02-20	43
1999-02-21	48
1999-02-22	50
1999-02-23	43
1999-02-24	35
1999-02-25	48
1999-02-26	44
1999-02-27	19
1999-02-28	42
1999-03-01	31
1999-03-02	28
1999-03-03	26
1999-03-04	34
1999-03-05	37
1999-03-06	32
1999-03-07	56
1999-03-08	37
1999-03-09	37
1999-03-10	37
1999-03-11	40
1999-03-12	43
1999-03-13	28
1999-03-14	32
1999-03-15	31
1999-03-16	37
1999-03-17	35
1999-03-18	37
1999-03-19	30
1999-03-20	28
1999-03-21	47
1999-03-22	29
1999-03-23	36
1999-03-24	33
1999-03-25	38
1999-03-26	33
1999-03-27	35
1999-03-28	44
1999-03-29	40
1999-03-30	39
1999-03-31	33
1999-04-01	24
1999-04-02	28
1999-04-03	30
1999-04-04	23
1999-04-05	29
1999-04-06	30
1999-04-07	34
1999-04-08	36
1999-04-09	20
1999-04-10	34
1999-04-11	35
1999-04-12	31
1999-04-13	29
1999-04-14	21
1999-04-15	34
1999-04-16	28
1999-04-17	29
1999-04-18	31
1999-04-19	24
1999-04-20	32
1999-04-21	41
1999-04-22	28
1999-04-23	36
1999-04-24	25
1999-04-25	22
1999-04-26	35
1999-04-27	28
1999-04-28	38
1999-04-29	28
1999-04-30	29
1999-05-01	38
1999-05-02	29
1999-05-03	24
1999-05-04	31
1999-05-05	32
1999-05-06	48
1999-05-07	24
1999-05-08	37
1999-05-09	28
1999-05-10	27
1999-05-11	44
1999-05-12	37
1999-05-13	29
1999-05-14	26
1999-05-15	45
1999-05-16	29
1999-05-17	36
1999-05-18	28
1999-05-19	47
1999-05-20	29
1999-05-21	49
1999-05-22	31
1999-05-23	26
1999-05-24	32
1999-05-25	23
1999-05-26	33
1999-05-27	36
1999-05-28	33
1999-05-29	34
1999-05-30	32
1999-05-31	33
1999-06-01	33
1999-06-02	34
1999-06-03	56
1999-06-04	28
1999-06-05	30
1999-06-06	30
1999-06-07	38
1999-06-08	30
1999-06-09	33
1999-06-10	29
1999-06-11	27
1999-06-12	33
1999-06-13	33
1999-06-14	34
1999-06-15	46
1999-06-16	32
1999-06-17	35
1999-06-18	38
1999-06-19	30
1999-06-20	30
1999-06-21	32
1999-06-22	30
[truncated: 192 more rows]

## Sheet:  s33 Injection
Index	Pure Injection
1	0
2	0
3	0
4	0
5	6
6	12
7	17
8	20
9	11
10	16
11	17
12	6
13	7
14	9
15	5
16	0
17	0
18	0
19	0
20	0
21	0
22	0
23	0
24	6
25	15
26	10
27	15
28	18
29	23
30	26
31	19
32	23
33	24
34	16
35	0
36	0
37	0
38	0
39	0
40	0
41	0
42	0
43	0
44	0
45	0
46	0
47	16
48	28
49	23
50	12
51	0
52	0
53	0
54	0
55	0
56	0
57	0
58	0
59	0
60	0
61	0
62	0
63	8
64	13
65	21
66	28
67	15
68	0
69	0
70	0
71	0
72	0
73	0
74	0
75	0
76	0
77	0
78	0
79	0
80	0
81	6
82	15
83	10
84	15
85	18
86	23
87	26
88	19
89	23
90	24
91	16
92	0
93	0
94	0
95	0
96	0
97	0
98	0
99	0
100	0

## Sheet: CDA1 Bgrd
Date	ct
1999-01-02	5
1999-01-03	1
1999-01-04	30
1999-01-05	14
1999-01-06	25
1999-01-07	18
1999-01-08	20
1999-01-09	4
1999-01-10	6
1999-01-11	18
1999-01-12	25
1999-01-13	27
1999-01-14	16
1999-01-15	10
1999-01-16	5
1999-01-17	7
1999-01-18	12
1999-01-19	38
1999-01-20	40
1999-01-21	34
1999-01-22	22
1999-01-23	2
1999-01-24	12
1999-01-25	29
1999-01-26	35
1999-01-27	30
1999-01-28	18
1999-01-29	29
1999-01-30	7
1999-01-31	5
1999-02-01	34
1999-02-02	29
1999-02-03	21
1999-02-04	35
1999-02-05	33
1999-02-06	9
1999-02-07	11
1999-02-08	41
1999-02-09	36
1999-02-10	26
1999-02-11	36
1999-02-12	33
1999-02-13	10
1999-02-14	10
1999-02-15	18
1999-02-16	32
1999-02-17	25
1999-02-18	30
1999-02-19	34
1999-02-20	10
1999-02-21	4
1999-02-22	27
1999-02-23	41
1999-02-24	33
1999-02-25	33
1999-02-26	28
1999-02-27	7
1999-02-28	8
1999-03-01	33
1999-03-02	34
1999-03-03	32
1999-03-04	45
1999-03-05	25
1999-03-06	6
1999-03-07	5
1999-03-08	37
1999-03-09	25
1999-03-10	17
1999-03-11	32
1999-03-12	20
1999-03-13	3
1999-03-14	4
1999-03-15	22
1999-03-16	26
1999-03-17	27
1999-03-18	28
1999-03-19	24
1999-03-20	5
1999-03-21	4
1999-03-22	27
1999-03-23	29
1999-03-24	23
1999-03-25	22
1999-03-26	31
1999-03-27	4
1999-03-28	5
1999-03-29	31
1999-03-30	21
1999-03-31	16
1999-04-01	17
1999-04-02	18
1999-04-03	4
1999-04-04	2
1999-04-05	24
1999-04-06	16
1999-04-07	15
1999-04-08	29
1999-04-09	13
1999-04-10	3
1999-04-11	8
1999-04-12	32
1999-04-13	27
1999-04-14	24
1999-04-15	24
1999-04-16	17
1999-04-17	6
1999-04-18	4
1999-04-19	25
1999-04-20	24
1999-04-21	13
1999-04-22	17
1999-04-23	18
1999-04-24	2
1999-04-25	3
1999-04-26	27
1999-04-27	21
1999-04-28	16
1999-04-29	21
1999-04-30	13
1999-05-01	1
1999-05-02	3
1999-05-03	15
1999-05-04	13
1999-05-05	8
1999-05-06	26
1999-05-07	12
1999-05-08	2
1999-05-09	3
1999-05-10	19
1999-05-11	22
1999-05-12	19
1999-05-13	35
1999-05-14	20
1999-05-15	2
1999-05-16	9
1999-05-17	29
1999-05-18	27
1999-05-19	14
1999-05-20	18
1999-05-21	25
1999-05-22	4
1999-05-23	3
1999-05-24	24
1999-05-25	24
1999-05-26	19
1999-05-27	14
1999-05-28	24
1999-05-29	1
1999-05-30	4
1999-05-31	3
1999-06-01	28
1999-06-02	16
1999-06-03	17
1999-06-04	12
1999-06-05	4
1999-06-06	3
1999-06-07	20
1999-06-08	19
1999-06-09	25
1999-06-10	16
1999-06-11	18
1999-06-12	2
1999-06-13	7
1999-06-14	13
1999-06-15	19
1999-06-16	18
1999-06-17	23
1999-06-18	15
1999-06-19	7
1999-06-20	0
1999-06-21	29
1999-06-22	25
1999-06-23	12
1999-06-24	16
1999-06-25	18
1999-06-26	2
1999-06-27	2
1999-06-28	18
1999-06-29	27
1999-06-30	23
1999-07-01	15
1999-07-02	13
1999-07-03	3
1999-07-04	2
1999-07-05	2
1999-07-06	12
1999-07-07	11
1999-07-08	27
1999-07-09	15
1999-07-10	3
1999-07-11	4
1999-07-12	16
1999-07-13	21
1999-07-14	21
1999-07-15	23
1999-07-16	14
1999-07-17	4
1999-07-18	2
1999-07-19	23
1999-07-20	16
1999-07-21	13
1999-07-22	20
1999-07-23	21
1999-07-24	3
1999-07-25	7
1999-07-26	11
1999-07-27	19
1999-07-28	30
1999-07-29	18
1999-07-30	9
1999-07-31	3
1999-08-01	2
1999-08-02	16
1999-08-03	14
1999-08-04	21
1999-08-05	27
1999-08-06	17
1999-08-07	4
1999-08-08	3
1999-08-09	27
1999-08-10	29
1999-08-11	18
1999-08-12	24
1999-08-13	12
1999-08-14	6
1999-08-15	3
1999-08-16	14
1999-08-17	14
1999-08-18	15
1999-08-19	15
1999-08-20	17
1999-08-21	10
1999-08-22	2
1999-08-23	30
1999-08-24	10
1999-08-25	21
1999-08-26	26
1999-08-27	28
1999-08-28	5
1999-08-29	1
1999-08-30	14
1999-08-31	21
1999-09-01	11
1999-09-02	19
1999-09-03	11
1999-09-04	6
1999-09-05	6
1999-09-06	3
1999-09-07	24
1999-09-08	32
1999-09-09	29
1999-09-10	13
1999-09-11	0
1999-09-12	5
1999-09-13	9
1999-09-14	17
1999-09-15	13
1999-09-16	10
1999-09-17	16
1999-09-18	5
1999-09-19	6
1999-09-20	14
1999-09-21	26
1999-09-22	25
1999-09-23	17
1999-09-24	19
1999-09-25	4
1999-09-26	0
1999-09-27	25
1999-09-28	25
1999-09-29	14
1999-09-30	29
1999-10-01	14
1999-10-02	2
1999-10-03	3
1999-10-04	21
1999-10-05	17
1999-10-06	19
1999-10-07	12
1999-10-08	13
1999-10-09	7
1999-10-10	2
1999-10-11	9
1999-10-12	25
1999-10-13	30
1999-10-14	37
1999-10-15	15
1999-10-16	4
1999-10-17	1
1999-10-18	27
1999-10-19	31
1999-10-20	18
1999-10-21	22
1999-10-22	21
1999-10-23	7
1999-10-24	5
1999-10-25	24
1999-10-26	29
1999-10-27	30
1999-10-28	19
1999-10-29	17
1999-10-30	3
1999-10-31	4
1999-11-01	37
1999-11-02	14
1999-11-03	20
1999-11-04	39
1999-11-05	14
1999-11-06	2
1999-11-07	2
1999-11-08	28
1999-11-09	17
1999-11-10	19
1999-11-11	5
1999-11-12	14
1999-11-13	5
1999-11-14	5
1999-11-15	25
1999-11-16	39
1999-11-17	26
1999-11-18	20
1999-11-19	20
1999-11-20	3
1999-11-21	8
1999-11-22	27
1999-11-23	18
1999-11-24	15
1999-11-25	3
1999-11-26	12
1999-11-27	5
1999-11-28	3
1999-11-29	17
1999-11-30	20
1999-12-01	26
1999-12-02	27
1999-12-03	24
1999-12-04	3
1999-12-05	4
1999-12-06	18
1999-12-07	22
1999-12-08	18
1999-12-09	35
1999-12-10	42
1999-12-11	5
1999-12-12	5
1999-12-13	22
1999-12-14	27
1999-12-15	21
1999-12-16	31
1999-12-17	33
1999-12-18	10
1999-12-19	6
1999-12-20	38
1999-12-21	21
1999-12-22	34
1999-12-23	21
1999-12-24	7
1999-12-25	4
1999-12-26	2
1999-12-27	30
1999-12-28	32
1999-12-29	32
1999-12-30	21
1999-12-31	16
2000-01-01	12
2000-01-02	4
2000-01-03	29
2000-01-04	31
2000-01-05	42
2000-01-06	38
2000-01-07	38
2000-01-08	12
2000-01-09	8
2000-01-10	53
2000-01-11	29
2000-01-12	30
2000-01-13	43
2000-01-14	28
2000-01-15	12
2000-01-16	15
2000-01-17	18
2000-01-18	58
2000-01-19	41
2000-01-20	38
2000-01-21	18
2000-01-22	7
2000-01-23	5
2000-01-24	34
2000-01-25	6
2000-01-26	12
2000-01-27	25
2000-01-28	31
2000-01-29	8
2000-01-30	4
2000-01-31	14
2000-02-01	32
2000-02-02	18
2000-02-03	19
2000-02-04	30
2000-02-05	4
2000-02-06	7
2000-02-07	40
2000-02-08	17
2000-02-09	23
2000-02-10	24
2000-02-11	22
2000-02-12	3
2000-02-13	5
2000-02-14	21
2000-02-15	22
2000-02-16	36
2000-02-17	33
2000-02-18	20
2000-02-19	4
2000-02-20	2
2000-02-21	11
2000-02-22	29
2000-02-23	31
2000-02-24	29
2000-02-25	25
2000-02-26	5
2000-02-27	3
2000-02-28	37
2000-02-29	21
2000-03-01	37
2000-03-02	24
2000-03-03	23
2000-03-04	2
2000-03-05	4
2000-03-06	37
2000-03-07	26
2000-03-08	26
2000-03-09	26
2000-03-10	32
2000-03-11	7
2000-03-12	5
2000-03-13	20
2000-03-14	25
2000-03-15	23
2000-03-16	18
2000-03-17	9
2000-03-18	3
2000-03-19	6
2000-03-20	23
2000-03-21	22
2000-03-22	28
2000-03-23	17
2000-03-24	21
2000-03-25	7
2000-03-26	7
2000-03-27	18
2000-03-28	19
2000-03-29	12
2000-03-30	28
2000-03-31	28
2000-04-01	7
2000-04-02	3
2000-04-03	20
2000-04-04	20
2000-04-05	16
2000-04-06	18
2000-04-07	21
2000-04-08	4
2000-04-09	3
2000-04-10	22
2000-04-11	21
2000-04-12	8
2000-04-13	13
2000-04-14	16
2000-04-15	5
2000-04-16	5
2000-04-17	32
2000-04-18	17
2000-04-19	16
2000-04-20	19
2000-04-21	24
2000-04-22	8
2000-04-23	2
2000-04-24	35
2000-04-25	23
2000-04-26	24
2000-04-27	19
2000-04-28	17
2000-04-29	0
2000-04-30	2
2000-05-01	14
2000-05-02	20
2000-05-03	21
2000-05-04	20
2000-05-05	15
2000-05-06	4
2000-05-07	2
2000-05-08	15
2000-05-09	26
2000-05-10	22
2000-05-11	24
2000-05-12	9
2000-05-13	4
2000-05-14	1
2000-05-15	31
2000-05-16	15
2000-05-17	22
2000-05-18	33
2000-05-19	19
2000-05-20	3
2000-05-21	3
2000-05-22	12
2000-05-23	26
2000-05-24	13
2000-05-25	13
2000-05-26	8
2000-05-27	3
2000-05-28	2
2000-05-29	2
2000-05-30	18
2000-05-31	19
2000-06-01	19
2000-06-02	11
2000-06-03	4
2000-06-04	8
2000-06-05	18
2000-06-06	13
2000-06-07	28
2000-06-08	37
2000-06-09	22
2000-06-10	2
2000-06-11	1
2000-06-12	18
2000-06-13	24
2000-06-14	16
2000-06-15	23
2000-06-16	16
2000-06-17	4
2000-06-18	5
2000-06-19	21
2000-06-20	28
2000-06-21	13
2000-06-22	32
2000-06-23	15
2000-06-24	5
2000-06-25	5
2000-06-26	16
2000-06-27	22
2000-06-28	34
2000-06-29	29
2000-06-30	16
2000-07-01	3
2000-07-02	4
2000-07-03	11
2000-07-04	7
2000-07-05	10
2000-07-06	18
2000-07-07	11
2000-07-08	4
2000-07-09	4
2000-07-10	26
2000-07-11	10
2000-07-12	17
2000-07-13	4
2000-07-14	10
2000-07-15	1
2000-07-16	3
2000-07-17	25
2000-07-18	23
2000-07-19	13
2000-07-20	18
2000-07-21	15
2000-07-22	2
2000-07-23	4
2000-07-24	11
2000-07-25	18
2000-07-26	11
2000-07-27	19
2000-07-28	17
2000-07-29	2
2000-07-30	8
2000-07-31	15
2000-08-01	13
2000-08-02	14
2000-08-03	11
2000-08-04	14
2000-08-05	7
2000-08-06	3
2000-08-07	18
2000-08-08	14
2000-08-09	24
2000-08-10	20
2000-08-11	16
2000-08-12	4
2000-08-13	4
2000-08-14	16
2000-08-15	11
2000-08-16	22
2000-08-17	18
2000-08-18	13
2000-08-19	4
2000-08-20	6
2000-08-21	10
2000-08-22	15
2000-08-23	24
2000-08-24	12
2000-08-25	7
2000-08-26	4
2000-08-27	1
2000-08-28	23
2000-08-29	19
2000-08-30	21
2000-08-31	17
2000-09-01	10
2000-09-02	4
2000-09-03	4
2000-09-04	4
2000-09-05	13
2000-09-06	9
2000-09-07	17
2000-09-08	14
2000-09-09	6
2000-09-10	2
2000-09-11	12
2000-09-12	9
2000-09-13	18
2000-09-14	13
2000-09-15	13
2000-09-16	8
2000-09-17	6
2000-09-18	16
2000-09-19	26
2000-09-20	27
2000-09-21	22
2000-09-22	19
2000-09-23	2
2000-09-24	3
2000-09-25	21
2000-09-26	31
2000-09-27	9
2000-09-28	18
2000-09-29	27
2000-09-30	1
2000-10-01	5
2000-10-02	34
2000-10-03	24
2000-10-04	23
2000-10-05	28
2000-10-06	16
2000-10-07	2
2000-10-08	2
2000-10-09	16
2000-10-10	40
2000-10-11	33
2000-10-12	46
2000-10-13	27
2000-10-14	7
2000-10-15	5
2000-10-16	22
2000-10-17	15
2000-10-18	27
2000-10-19	42
2000-10-20	15
2000-10-21	1
2000-10-22	1
2000-10-23	26
2000-10-24	26
2000-10-25	12
2000-10-26	28
2000-10-27	41
2000-10-28	1
2000-10-29	9
2000-10-30	26
2000-10-31	34
2000-11-01	24
2000-11-02	33
2000-11-03	28
2000-11-04	4
2000-11-05	2
2000-11-06	61
2000-11-07	33
2000-11-08	21
2000-11-09	22
2000-11-10	9
2000-11-11	5
2000-11-12	3
2000-11-13	43
2000-11-14	38
2000-11-15	25
2000-11-16	21
2000-11-17	29
2000-11-18	0
2000-11-19	5
2000-11-20	28
2000-11-21	22
2000-11-22	24
2000-11-23	3
2000-11-24	17
2000-11-25	5
2000-11-26	12
2000-11-27	37
2000-11-28	29
2000-11-29	31
2000-11-30	21
2000-12-01	21
2000-12-02	8
2000-12-03	5
2000-12-04	23
2000-12-05	34
2000-12-06	39
2000-12-07	44
2000-12-08	32
2000-12-09	4
2000-12-10	8
2000-12-11	49
2000-12-12	22
2000-12-13	21
2000-12-14	31
2000-12-15	34
2000-12-16	7
2000-12-17	2
2000-12-18	21
2000-12-19	15
2000-12-20	40
2000-12-21	36
2000-12-22	14
2000-12-23	7
2000-12-24	4
2000-12-25	5
2000-12-26	30
2000-12-27	18
2000-12-28	16
2000-12-29	21
2000-12-30	17
2000-12-31	1
2001-01-01	5
2001-01-02	35
2001-01-03	45
2001-01-04	30
2001-01-05	42
2001-01-06	11
2001-01-07	3
2001-01-08	53
2001-01-09	45
2001-01-10	66
2001-01-11	70
2001-01-12	42
2001-01-13	8
2001-01-14	14
2001-01-15	17
2001-01-16	42
2001-01-17	57
2001-01-18	30
2001-01-19	35
2001-01-20	8
2001-01-21	2
2001-01-22	58
2001-01-23	42
2001-01-24	26
2001-01-25	34
2001-01-26	30
2001-01-27	11
2001-01-28	7
2001-01-29	28
2001-01-30	47
2001-01-31	37
2001-02-01	33
2001-02-02	31
2001-02-03	23
2001-02-04	16
2001-02-05	49
2001-02-06	25
2001-02-07	38
2001-02-08	32
2001-02-09	17
2001-02-10	15
2001-02-11	14
2001-02-12	26
2001-02-13	24
2001-02-14	34
2001-02-15	45
2001-02-16	22
2001-02-17	11
2001-02-18	6
2001-02-19	21
2001-02-20	30
2001-02-21	27
2001-02-22	15
2001-02-23	12
2001-02-24	4
2001-02-25	8
2001-02-26	31
2001-02-27	25
2001-02-28	32
2001-03-01	39
2001-03-02	24
2001-03-03	4
2001-03-04	2
2001-03-05	37
2001-03-06	27
2001-03-07	13
2001-03-08	23
2001-03-09	27
2001-03-10	7
2001-03-11	4
2001-03-12	26
2001-03-13	32
2001-03-14	22
2001-03-15	26
2001-03-16	28
2001-03-17	9
2001-03-18	3
2001-03-19	25
2001-03-20	23
2001-03-21	22
2001-03-22	19
2001-03-23	19
2001-03-24	7
2001-03-25	7
2001-03-26	18
2001-03-27	22
2001-03-28	33
2001-03-29	23
2001-03-30	25
2001-03-31	3
2001-04-01	4
2001-04-02	22
2001-04-03	33
2001-04-04	30
2001-04-05	32
2001-04-06	24
2001-04-07	8
2001-04-08	13
2001-04-09	51
2001-04-10	38
2001-04-11	44
2001-04-12	49
2001-04-13	23
2001-04-14	6
2001-04-15	7
2001-04-16	51
2001-04-17	46
2001-04-18	41
2001-04-19	33
2001-04-20	14
2001-04-21	12
2001-04-22	4
2001-04-23	76
2001-04-24	40
2001-04-25	42
2001-04-26	46
2001-04-27	32
2001-04-28	9
2001-04-29	9
2001-04-30	39
2001-05-01	26
2001-05-02	24
2001-05-03	22
2001-05-04	18
2001-05-05	8
2001-05-06	6
2001-05-07	35
2001-05-08	31
2001-05-09	24
2001-05-10	14
2001-05-11	21
2001-05-12	13
2001-05-13	10
2001-05-14	22
2001-05-15	35
2001-05-16	28
2001-05-17	41
2001-05-18	26
2001-05-19	10
2001-05-20	2
2001-05-21	29
2001-05-22	30
2001-05-23	23
2001-05-24	34
2001-05-25	11
2001-05-26	10
2001-05-27	4
2001-05-28	4
2001-05-29	32
2001-05-30	23
2001-05-31	25
2001-06-01	26
2001-06-02	5
2001-06-03	5
2001-06-04	14
2001-06-05	24
2001-06-06	33
2001-06-07	28
2001-06-08	12
2001-06-09	3
2001-06-10	10
2001-06-11	32
2001-06-12	24
2001-06-13	22
2001-06-14	27
2001-06-15	20
2001-06-16	7
2001-06-17	9
2001-06-18	22
2001-06-19	20
2001-06-20	24
2001-06-21	28
2001-06-22	15
2001-06-23	1
2001-06-24	6
2001-06-25	20
2001-06-26	19
2001-06-27	31
2001-06-28	16
2001-06-29	19
2001-06-30	5
2001-07-01	2
2001-07-02	23
2001-07-03	12
2001-07-04	4
2001-07-05	18
2001-07-06	18
2001-07-07	4
2001-07-08	4
2001-07-09	15
2001-07-10	21
2001-07-11	29
2001-07-12	20
2001-07-13	23
2001-07-14	4
2001-07-15	5
2001-07-16	24
2001-07-17	25
2001-07-18	14
2001-07-19	11
2001-07-20	16
2001-07-21	3
2001-07-22	4
2001-07-23	21
2001-07-24	19
2001-07-25	18
2001-07-26	17
2001-07-27	15
2001-07-28	2
2001-07-29	6
2001-07-30	16
2001-07-31	17
2001-08-01	21
2001-08-02	21
2001-08-03	17
2001-08-04	6
2001-08-05	5
2001-08-06	25
2001-08-07	14
2001-08-08	20
2001-08-09	15
2001-08-10	19
2001-08-11	4
2001-08-12	4
2001-08-13	12
2001-08-14	18
2001-08-15	11
2001-08-16	14
2001-08-17	20
2001-08-18	2
2001-08-19	3
2001-08-20	14
2001-08-21	20
2001-08-22	22
2001-08-23	10
2001-08-24	19
2001-08-25	1
2001-08-26	8
2001-08-27	39
2001-08-28	23
2001-08-29	23
2001-08-30	18
2001-08-31	26
2001-09-01	3
2001-09-02	5
2001-09-03	7
2001-09-04	28
2001-09-05	22
2001-09-06	22
2001-09-07	22
2001-09-08	10
2001-09-09	2
2001-09-10	13
2001-09-11	17
2001-09-12	9
2001-09-13	23
2001-09-14	15
2001-09-15	3
2001-09-16	2
2001-09-17	22
2001-09-18	17
2001-09-19	24
2001-09-20	26
2001-09-21	15
2001-09-22	5
2001-09-23	4
2001-09-24	26
2001-09-25	26
2001-09-26	16
2001-09-27	22
2001-09-28	29
2001-09-29	6
2001-09-30	5
2001-10-01	42
2001-10-02	29
2001-10-03	30
2001-10-04	25
2001-10-05	24
2001-10-06	11
2001-10-07	5
2001-10-08	9
2001-10-09	47
2001-10-10	41
2001-10-11	15
2001-10-12	15
2001-10-13	7
2001-10-14	2
2001-10-15	31
2001-10-16	26
2001-10-17	27
2001-10-18	32
2001-10-19	36
2001-10-20	3
2001-10-21	8
2001-10-22	43
2001-10-23	29
2001-10-24	23
2001-10-25	25
2001-10-26	25
2001-10-27	11
2001-10-28	2
2001-10-29	43
2001-10-30	33
2001-10-31	21
2001-11-01	34
2001-11-02	15
2001-11-03	10
2001-11-04	7
2001-11-05	33
2001-11-06	19
2001-11-07	22
2001-11-08	28
2001-11-09	23
2001-11-10	9
2001-11-11	6
2001-11-12	14
2001-11-13	16
2001-11-14	22
2001-11-15	34
2001-11-16	15
2001-11-17	12
2001-11-18	8
2001-11-19	29
2001-11-20	27
2001-11-21	20
2001-11-22	2
2001-11-23	16
2001-11-24	5
2001-11-25	5
2001-11-26	27
2001-11-27	29
2001-11-28	14
2001-11-29	37
2001-11-30	23
2001-12-01	8
2001-12-02	7
2001-12-03	24
2001-12-04	33
2001-12-05	13
2001-12-06	28
2001-12-07	19
2001-12-08	7
2001-12-09	4
2001-12-10	28
2001-12-11	26
2001-12-12	16
2001-12-13	41
2001-12-14	15
2001-12-15	6
2001-12-16	6
2001-12-17	25
2001-12-18	17
2001-12-19	20
2001-12-20	25
2001-12-21	8
2001-12-22	4
2001-12-23	2
2001-12-24	17
2001-12-25	1
2001-12-26	27
2001-12-27	28
2001-12-28	33
2001-12-29	4
2001-12-30	6
2001-12-31	21
2002-01-01	9
2002-01-02	27
2002-01-03	28
2002-01-04	25
2002-01-05	6
2002-01-06	4
2002-01-07	19
2002-01-08	41
2002-01-09	32
2002-01-10	54
2002-01-11	28
2002-01-12	17
2002-01-13	6
2002-01-14	56
2002-01-15	27
2002-01-16	41
2002-01-17	47
2002-01-18	42
2002-01-19	2
2002-01-20	4
2002-01-21	17
2002-01-22	41
2002-01-23	40
2002-01-24	32
2002-01-25	48
2002-01-26	9
2002-01-27	6
2002-01-28	38
2002-01-29	43
2002-01-30	30
2002-01-31	33
2002-02-01	23
2002-02-02	3
2002-02-03	4
2002-02-04	25
2002-02-05	27
2002-02-06	22
2002-02-07	31
2002-02-08	20
2002-02-09	7
2002-02-10	3
2002-02-11	36
2002-02-12	27
2002-02-13	26
2002-02-14	18
2002-02-15	20
2002-02-16	5
2002-02-17	6
2002-02-18	10
2002-02-19	30
2002-02-20	20
2002-02-21	30
2002-02-22	25
2002-02-23	11
2002-02-24	4
2002-02-25	34
2002-02-26	28
2002-02-27	26
2002-02-28	25
2002-03-01	24
2002-03-02	3
2002-03-03	6
2002-03-04	40
2002-03-05	19
2002-03-06	21
2002-03-07	30
2002-03-08	39
2002-03-09	4
2002-03-10	3
2002-03-11	34
2002-03-12	35
2002-03-13	36
2002-03-14	29
2002-03-15	18
2002-03-16	4
2002-03-17	6
2002-03-18	19
2002-03-19	29
2002-03-20	22
2002-03-21	30
2002-03-22	17
2002-03-23	4
2002-03-24	4
2002-03-25	17
2002-03-26	22
2002-03-27	28
2002-03-28	29
2002-03-29	12
2002-03-30	2
2002-03-31	2
2002-04-01	21
2002-04-02	20
2002-04-03	25
2002-04-04	21
2002-04-05	11
2002-04-06	9
2002-04-07	3
2002-04-08	34
2002-04-09	27
2002-04-10	17
2002-04-11	22
2002-04-12	31
2002-04-13	6
2002-04-14	7
2002-04-15	24
2002-04-16	32
2002-04-17	32
2002-04-18	24
2002-04-19	11
2002-04-20	7
2002-04-21	2
2002-04-22	29
2002-04-23	22
2002-04-24	15
2002-04-25	16
2002-04-26	15
2002-04-27	5
2002-04-28	5
2002-04-29	32
2002-04-30	17
2002-05-01	27
2002-05-02	30
2002-05-03	13
2002-05-04	3
2002-05-05	2
2002-05-06	17
2002-05-07	32
2002-05-08	15
2002-05-09	29
2002-05-10	23
2002-05-11	7
2002-05-12	7
2002-05-13	23
2002-05-14	14
2002-05-15	17
2002-05-16	19
2002-05-17	14
2002-05-18	3
2002-05-19	2
2002-05-20	26
2002-05-21	20
2002-05-22	22
2002-05-23	28
2002-05-24	16
2002-05-25	5
2002-05-26	7
2002-05-27	6
2002-05-28	20
2002-05-29	18
2002-05-30	16
2002-05-31	18
2002-06-01	6
2002-06-02	0
2002-06-03	19
2002-06-04	21
2002-06-05	21
2002-06-06	18
2002-06-07	14
2002-06-08	2
2002-06-09	3
2002-06-10	31
2002-06-11	21
2002-06-12	29
2002-06-13	27
2002-06-14	13
2002-06-15	1
2002-06-16	2
2002-06-17	19
2002-06-18	13
2002-06-19	18
2002-06-20	19
2002-06-21	10
2002-06-22	2
2002-06-23	3
2002-06-24	20
2002-06-25	22
2002-06-26	22
2002-06-27	17
2002-06-28	22
2002-06-29	7
2002-06-30	4
2002-07-01	15
2002-07-02	23
2002-07-03	2
2002-07-04	4
2002-07-05	13
2002-07-06	6
2002-07-07	7
2002-07-08	26
2002-07-09	29
2002-07-10	10
2002-07-11	14
2002-07-12	26
2002-07-13	4
2002-07-14	9
2002-07-15	16
2002-07-16	14
2002-07-17	18
2002-07-18	23
2002-07-19	19
2002-07-20	7
2002-07-21	4
2002-07-22	14
2002-07-23	21
2002-07-24	17
2002-07-25	25
2002-07-26	14
2002-07-27	7
2002-07-28	6
2002-07-29	26
2002-07-30	14
2002-07-31	17
2002-08-01	23
2002-08-02	19
2002-08-03	6
2002-08-04	4
2002-08-05	38
2002-08-06	23
2002-08-07	22
2002-08-08	23
2002-08-09	25
2002-08-10	3
2002-08-11	3
2002-08-12	16
2002-08-13	10
2002-08-14	18
2002-08-15	25
2002-08-16	11
2002-08-17	8
2002-08-18	4
2002-08-19	21
2002-08-20	27
2002-08-21	15
2002-08-22	16
2002-08-23	30
2002-08-24	6
2002-08-25	8
2002-08-26	22
2002-08-27	18
2002-08-28	9
2002-08-29	18
2002-08-30	13
2002-08-31	1
2002-09-01	5
2002-09-02	8
2002-09-03	14
2002-09-04	31
2002-09-05	40
2002-09-06	20
2002-09-07	7
2002-09-08	5
2002-09-09	29
2002-09-10	16
2002-09-11	22
2002-09-12	19
2002-09-13	27
2002-09-14	6
2002-09-15	6
2002-09-16	28
2002-09-17	28
2002-09-18	12
2002-09-19	23
2002-09-20	8
2002-09-21	5
2002-09-22	1
2002-09-23	13
2002-09-24	20
2002-09-25	16
2002-09-26	12
2002-09-27	25
2002-09-28	2
2002-09-29	4
2002-09-30	49
2002-10-01	10
2002-10-02	38
2002-10-03	12
2002-10-04	25
2002-10-05	5
2002-10-06	6
2002-10-07	34
2002-10-08	18
2002-10-09	26
2002-10-10	29
2002-10-11	21
2002-10-12	17
2002-10-13	11
2002-10-14	9
2002-10-15	23
2002-10-16	28
2002-10-17	31
2002-10-18	23
2002-10-19	2
2002-10-20	3
2002-10-21	30
2002-10-22	32
2002-10-23	38
2002-10-24	23
2002-10-25	16
2002-10-26	12
2002-10-27	6
2002-10-28	35
2002-10-29	24
2002-10-30	17
2002-10-31	26
2002-11-01	21
2002-11-02	9
2002-11-03	5
2002-11-04	47
2002-11-05	24
2002-11-06	25
2002-11-07	21
2002-11-08	18
2002-11-09	4
2002-11-10	7
2002-11-11	15
2002-11-12	40
2002-11-13	37
2002-11-14	31
2002-11-15	21
2002-11-16	9
2002-11-17	3
2002-11-18	23
2002-11-19	38
2002-11-20	28
2002-11-21	35
2002-11-22	20
2002-11-23	9
2002-11-24	4
2002-11-25	54
2002-11-26	24
2002-11-27	27
2002-11-28	2
2002-11-29	13
2002-11-30	5
2002-12-01	6
2002-12-02	35
2002-12-03	23
2002-12-04	39
2002-12-05	14
2002-12-06	18
2002-12-07	7
2002-12-08	2
2002-12-09	18
2002-12-10	35
2002-12-11	17
2002-12-12	30
2002-12-13	23
2002-12-14	13
2002-12-15	3
2002-12-16	24
2002-12-17	24
2002-12-18	27
2002-12-19	29
2002-12-20	16
2002-12-21	2
2002-12-22	4
2002-12-23	30
2002-12-24	15
2002-12-25	0
2002-12-26	30
2002-12-27	16
2002-12-28	10
2002-12-29	7
2002-12-30	27
2002-12-31	21
2003-01-01	5
2003-01-02	38
2003-01-03	17
2003-01-04	8
2003-01-05	6
2003-01-06	44
2003-01-07	43
2003-01-08	58
2003-01-09	55
2003-01-10	18
2003-01-11	10
2003-01-12	6
2003-01-13	47
2003-01-14	27
2003-01-15	27
2003-01-16	28
2003-01-17	12
2003-01-18	7
2003-01-19	1
2003-01-20	12
2003-01-21	23
2003-01-22	29
2003-01-23	54
2003-01-24	30
2003-01-25	7
2003-01-26	4
2003-01-27	31
2003-01-28	36
2003-01-29	39
2003-01-30	53
2003-01-31	30
2003-02-01	3
2003-02-02	8
2003-02-03	30
2003-02-04	29
2003-02-05	27
2003-02-06	46
2003-02-07	9
2003-02-08	5
2003-02-09	9
2003-02-10	48
2003-02-11	42
2003-02-12	38
2003-02-13	34
2003-02-14	30
2003-02-15	8
2003-02-16	1
2003-02-17	0
2003-02-18	2
2003-02-19	18
2003-02-20	35
2003-02-21	25
2003-02-22	12
2003-02-23	6
2003-02-24	39
2003-02-25	25
2003-02-26	33
2003-02-27	55
2003-02-28	14
2003-03-01	7
2003-03-02	7
2003-03-03	30
2003-03-04	22
2003-03-05	19
2003-03-06	55
2003-03-07	21
2003-03-08	4
2003-03-09	7
2003-03-10	30
2003-03-11	23
2003-03-12	37
2003-03-13	28
2003-03-14	31
2003-03-15	11
2003-03-16	6
2003-03-17	29
2003-03-18	20
2003-03-19	40
2003-03-20	39
2003-03-21	44
2003-03-22	7
2003-03-23	1
2003-03-24	48
2003-03-25	19
2003-03-26	54
2003-03-27	33
2003-03-28	17
2003-03-29	5
2003-03-30	11
2003-03-31	33
2003-04-01	24
2003-04-02	24
2003-04-03	26
2003-04-04	15
2003-04-05	9
2003-04-06	5
2003-04-07	20
2003-04-08	44
2003-04-09	39
2003-04-10	29
2003-04-11	15
2003-04-12	2
2003-04-13	5
2003-04-14	44
2003-04-15	20
2003-04-16	31
2003-04-17	21
2003-04-18	32
2003-04-19	3
2003-04-20	4
2003-04-21	38
2003-04-22	26
2003-04-23	13
2003-04-24	23
2003-04-25	18
2003-04-26	6
2003-04-27	1
2003-04-28	21
2003-04-29	25
2003-04-30	31
2003-05-01	36
2003-05-02	18
2003-05-03	9
2003-05-04	11
2003-05-05	26
2003-05-06	30
2003-05-07	19
2003-05-08	36
2003-05-09	15
2003-05-10	2
2003-05-11	9
2003-05-12	21
2003-05-13	34
2003-05-14	28
2003-05-15	38
2003-05-16	23
2003-05-17	2
2003-05-18	4
2003-05-19	32
2003-05-20	20
2003-05-21	23
2003-05-22	23
2003-05-23	22
2003-05-24	3
2003-05-25	7
2003-05-26	8
2003-05-27	31
2003-05-28	29
2003-05-29	31
2003-05-30	27
2003-05-31	7
2003-06-01	5
2003-06-02	25
2003-06-03	16
2003-06-04	46
2003-06-05	25
2003-06-06	23
2003-06-07	9
2003-06-08	3
2003-06-09	36
2003-06-10	21
2003-06-11	36
2003-06-12	26
2003-06-13	19
2003-06-14	7
2003-06-15	4
2003-06-16	15
2003-06-17	42
2003-06-18	12
2003-06-19	17
2003-06-20	14
2003-06-21	11
2003-06-22	5
2003-06-23	20
2003-06-24	35
2003-06-25	33
2003-06-26	24
2003-06-27	18
2003-06-28	7
2003-06-29	7
2003-06-30	24
2003-07-01	35
2003-07-02	27
2003-07-03	17
2003-07-04	10
2003-07-05	4
2003-07-06	1
2003-07-07	30
2003-07-08	36
2003-07-09	25
2003-07-10	24
2003-07-11	29
2003-07-12	6
2003-07-13	4
2003-07-14	23
2003-07-15	22
2003-07-16	30
2003-07-17	21
2003-07-18	19
2003-07-19	7
2003-07-20	2
2003-07-21	36
2003-07-22	26
2003-07-23	36
2003-07-24	15
2003-07-25	21
2003-07-26	6
2003-07-27	2
2003-07-28	23
2003-07-29	16
2003-07-30	19
2003-07-31	38
2003-08-01	19
2003-08-02	1
2003-08-03	2
2003-08-04	24
2003-08-05	31
2003-08-06	15
2003-08-07	15
2003-08-08	18
2003-08-09	5
2003-08-10	3
2003-08-11	18
2003-08-12	23
2003-08-13	23
2003-08-14	28
2003-08-15	10
2003-08-16	2
2003-08-17	4
2003-08-18	24
2003-08-19	25
2003-08-20	16
2003-08-21	13
2003-08-22	15
2003-08-23	4
2003-08-24	3
2003-08-25	24
2003-08-26	22
2003-08-27	31
2003-08-28	22
2003-08-29	10
2003-08-30	4
2003-08-31	6
2003-09-01	5
2003-09-02	33
2003-09-03	30
2003-09-04	13
2003-09-05	10
2003-09-06	9
2003-09-07	2
2003-09-08	23
2003-09-09	30
2003-09-10	35
2003-09-11	29
2003-09-12	28
2003-09-13	10
2003-09-14	13
2003-09-15	33
2003-09-16	39
2003-09-17	33
2003-09-18	26
2003-09-19	11
2003-09-20	15
2003-09-21	5
2003-09-22	40
2003-09-23	30
2003-09-24	38
2003-09-25	42
2003-09-26	36
2003-09-27	9
2003-09-28	8
2003-09-29	43
2003-09-30	47
2003-10-01	27
2003-10-02	22
2003-10-03	17
2003-10-04	13
2003-10-05	6
2003-10-06	26
2003-10-07	47
2003-10-08	40
2003-10-09	29
2003-10-10	45
2003-10-11	6
2003-10-12	9
2003-10-13	23
2003-10-14	34
2003-10-15	34
2003-10-16	29
2003-10-17	37
2003-10-18	5
2003-10-19	3
2003-10-20	55
2003-10-21	31
2003-10-22	42
2003-10-23	19
2003-10-24	24
2003-10-25	6
2003-10-26	5
2003-10-27	39
2003-10-28	39
2003-10-29	29
2003-10-30	14
2003-10-31	27
2003-11-01	5
2003-11-02	7
2003-11-03	26
2003-11-04	42
2003-11-05	33
2003-11-06	25
2003-11-07	26
2003-11-08	6
2003-11-09	2
2003-11-10	40
2003-11-11	6
2003-11-12	36
2003-11-13	22
2003-11-14	25
2003-11-15	4
2003-11-16	1
2003-11-17	22
2003-11-18	45
2003-11-19	56
2003-11-20	57
2003-11-21	45
2003-11-22	6
2003-11-23	5
2003-11-24	54
2003-11-25	42
2003-11-26	46
2003-11-27	6
2003-11-28	17
2003-11-29	8
2003-11-30	12
2003-12-01	50
2003-12-02	39
2003-12-03	61
2003-12-04	49
2003-12-05	28
2003-12-06	3
2003-12-07	7
2003-12-08	78
2003-12-09	56
2003-12-10	54
2003-12-11	46
2003-12-12	42
2003-12-13	8
2003-12-14	8
2003-12-15	71
2003-12-16	47
2003-12-17	53
2003-12-18	46
2003-12-19	46
2003-12-20	6
2003-12-21	6
2003-12-22	63
2003-12-23	48
2003-12-24	21
2003-12-25	8
2003-12-26	23
2003-12-27	12
2003-12-28	12
2003-12-29	42
2003-12-30	45
2003-12-31	28
2004-01-01	12
2004-01-02	31
2004-01-03	22
2004-01-04	8
2004-01-05	53
2004-01-06	64
2004-01-07	65
2004-01-08	51
2004-01-09	39
2004-01-10	9
2004-01-11	8
2004-01-12	42
2004-01-13	73
2004-01-14	48
2004-01-15	38
2004-01-16	37
2004-01-17	9
2004-01-18	9
2004-01-19	17
2004-01-20	25
2004-01-21	45
2004-01-22	54
2004-01-23	34
2004-01-24	10
2004-01-25	3
2004-01-26	23
2004-01-27	23
2004-01-28	27
2004-01-29	52
2004-01-30	41
2004-01-31	7
2004-02-01	3
2004-02-02	48
2004-02-03	53
2004-02-04	38
2004-02-05	71
2004-02-06	24
2004-02-07	8
2004-02-08	9
2004-02-09	34
2004-02-10	71
2004-02-11	42
2004-02-12	40
2004-02-13	31
2004-02-14	6
2004-02-15	7
2004-02-16	14
2004-02-17	32
2004-02-18	61
2004-02-19	47
2004-02-20	33
2004-02-21	12
2004-02-22	14
2004-02-23	55
2004-02-24	45
2004-02-25	37
2004-02-26	44
2004-02-27	20
2004-02-28	12
2004-02-29	19
2004-03-01	37
2004-03-02	44
2004-03-03	43
2004-03-04	35
2004-03-05	39
2004-03-06	10
2004-03-07	4
2004-03-08	26
2004-03-09	46
2004-03-10	46
2004-03-11	51
2004-03-12	31
2004-03-13	12
2004-03-14	7
2004-03-15	41
2004-03-16	47
2004-03-17	41
2004-03-18	28
2004-03-19	18
2004-03-20	9
2004-03-21	6
2004-03-22	34
2004-03-23	31
2004-03-24	43
2004-03-25	43
2004-03-26	33
2004-03-27	12
2004-03-28	6
2004-03-29	46
2004-03-30	24
2004-03-31	32
2004-04-01	29
2004-04-02	27
2004-04-03	4
2004-04-04	4
2004-04-05	17
2004-04-06	34
2004-04-07	49
2004-04-08	37
2004-04-09	29
2004-04-10	7
2004-04-11	7
2004-04-12	29
2004-04-13	27
2004-04-14	37
2004-04-15	48
2004-04-16	35
2004-04-17	16
2004-04-18	6
2004-04-19	40
2004-04-20	33
2004-04-21	21
2004-04-22	33
2004-04-23	22
2004-04-24	3
2004-04-25	4
2004-04-26	41
2004-04-27	18
2004-04-28	42
2004-04-29	16
2004-04-30	30
2004-05-01	16
2004-05-02	7
2004-05-03	29
2004-05-04	35
2004-05-05	26
2004-05-06	61
2004-05-07	25
2004-05-08	6
2004-05-09	9
2004-05-10	41
2004-05-11	31
2004-05-12	42
2004-05-13	41
2004-05-14	23
2004-05-15	8
2004-05-16	2
2004-05-17	21
2004-05-18	34
2004-05-19	26
2004-05-20	41
2004-05-21	23
2004-05-22	2
2004-05-23	2
2004-05-24	36
2004-05-25	20
2004-05-26	26
2004-05-27	26
2004-05-28	24
2004-05-29	2
2004-05-30	9
2004-05-31	4
2004-06-01	23
2004-06-02	31
2004-06-03	27
2004-06-04	22
2004-06-05	3
2004-06-06	4
2004-06-07	46
2004-06-08	26
2004-06-09	16
2004-06-10	38
2004-06-11	23
2004-06-12	12
2004-06-13	11
2004-06-14	41
2004-06-15	28
2004-06-16	36
2004-06-17	29
2004-06-18	22
2004-06-19	7
2004-06-20	6
2004-06-21	29
2004-06-22	48
[truncated: 922 more rows]

## Sheet: CDA2 Bgrd
Date	ct
1999-01-02	0
1999-01-03	0
1999-01-04	2
1999-01-05	0
1999-01-06	6
1999-01-07	0
1999-01-08	0
1999-01-09	0
1999-01-10	0
1999-01-11	0
1999-01-12	0
1999-01-13	0
1999-01-14	0
1999-01-15	0
1999-01-16	0
1999-01-17	1
1999-01-18	0
1999-01-19	2
1999-01-20	1
1999-01-21	1
1999-01-22	0
1999-01-23	0
1999-01-24	1
1999-01-25	0
1999-01-26	4
1999-01-27	4
1999-01-28	4
1999-01-29	6
1999-01-30	1
1999-01-31	0
1999-02-01	4
1999-02-02	5
1999-02-03	2
1999-02-04	1
1999-02-05	1
1999-02-06	1
1999-02-07	0
1999-02-08	8
1999-02-09	2
1999-02-10	13
1999-02-11	3
1999-02-12	5
1999-02-13	1
1999-02-14	1
1999-02-15	0
1999-02-16	5
1999-02-17	3
1999-02-18	6
1999-02-19	4
1999-02-20	0
1999-02-21	0
1999-02-22	6
1999-02-23	9
1999-02-24	7
1999-02-25	0
1999-02-26	1
1999-02-27	0
1999-02-28	2
1999-03-01	6
1999-03-02	4
1999-03-03	15
1999-03-04	7
1999-03-05	2
1999-03-06	0
1999-03-07	0
1999-03-08	10
1999-03-09	4
1999-03-10	6
1999-03-11	2
1999-03-12	2
1999-03-13	0
1999-03-14	0
1999-03-15	5
1999-03-16	5
1999-03-17	2
1999-03-18	5
1999-03-19	1
1999-03-20	0
1999-03-21	1
1999-03-22	3
1999-03-23	2
1999-03-24	4
1999-03-25	1
1999-03-26	0
1999-03-27	0
1999-03-28	0
1999-03-29	2
1999-03-30	0
1999-03-31	0
1999-04-01	1
1999-04-02	0
1999-04-03	0
1999-04-04	1
1999-04-05	5
1999-04-06	6
1999-04-07	0
1999-04-08	3
1999-04-09	0
1999-04-10	1
1999-04-11	1
1999-04-12	1
1999-04-13	2
1999-04-14	1
1999-04-15	3
1999-04-16	4
1999-04-17	0
1999-04-18	0
1999-04-19	5
1999-04-20	4
1999-04-21	3
1999-04-22	1
1999-04-23	8
1999-04-24	0
1999-04-25	0
1999-04-26	3
1999-04-27	2
1999-04-28	0
1999-04-29	3
1999-04-30	3
1999-05-01	0
1999-05-02	0
1999-05-03	0
1999-05-04	2
1999-05-05	3
1999-05-06	4
1999-05-07	0
1999-05-08	0
1999-05-09	1
1999-05-10	3
1999-05-11	3
1999-05-12	3
1999-05-13	2
1999-05-14	2
1999-05-15	0
1999-05-16	1
1999-05-17	0
1999-05-18	0
1999-05-19	1
1999-05-20	1
1999-05-21	0
1999-05-22	0
1999-05-23	1
1999-05-24	4
1999-05-25	0
1999-05-26	2
1999-05-27	0
1999-05-28	5
1999-05-29	1
1999-05-30	0
1999-05-31	0
1999-06-01	0
1999-06-02	0
1999-06-03	1
1999-06-04	0
1999-06-05	1
1999-06-06	0
1999-06-07	0
1999-06-08	0
1999-06-09	2
1999-06-10	0
1999-06-11	3
1999-06-12	0
1999-06-13	2
1999-06-14	3
1999-06-15	2
1999-06-16	3
1999-06-17	2
1999-06-18	0
1999-06-19	0
1999-06-20	0
1999-06-21	7
1999-06-22	2
1999-06-23	3
1999-06-24	2
1999-06-25	6
1999-06-26	0
1999-06-27	1
1999-06-28	0
1999-06-29	0
1999-06-30	0
1999-07-01	0
1999-07-02	0
1999-07-03	0
1999-07-04	0
1999-07-05	0
1999-07-06	0
1999-07-07	0
1999-07-08	0
1999-07-09	0
1999-07-10	0
1999-07-11	0
1999-07-12	4
1999-07-13	0
1999-07-14	5
1999-07-15	0
1999-07-16	1
1999-07-17	0
1999-07-18	0
1999-07-19	1
1999-07-20	3
1999-07-21	4
1999-07-22	0
1999-07-23	1
1999-07-24	1
1999-07-25	1
1999-07-26	0
1999-07-27	4
1999-07-28	2
1999-07-29	6
1999-07-30	0
1999-07-31	0
1999-08-01	0
1999-08-02	4
1999-08-03	0
1999-08-04	2
1999-08-05	0
1999-08-06	0
1999-08-07	0
1999-08-08	0
1999-08-09	2
1999-08-10	2
1999-08-11	0
1999-08-12	0
1999-08-13	0
1999-08-14	0
1999-08-15	0
1999-08-16	2
1999-08-17	3
1999-08-18	1
1999-08-19	1
1999-08-20	0
1999-08-21	0
1999-08-22	0
1999-08-23	2
1999-08-24	1
1999-08-25	2
1999-08-26	4
1999-08-27	0
1999-08-28	0
1999-08-29	0
1999-08-30	1
1999-08-31	3
1999-09-01	3
1999-09-02	3
1999-09-03	0
1999-09-04	0
1999-09-05	0
1999-09-06	2
1999-09-07	0
1999-09-08	6
1999-09-09	2
1999-09-10	4
1999-09-11	0
1999-09-12	1
1999-09-13	0
1999-09-14	3
1999-09-15	2
1999-09-16	3
1999-09-17	1
1999-09-18	0
1999-09-19	0
1999-09-20	7
1999-09-21	3
1999-09-22	3
1999-09-23	5
1999-09-24	1
1999-09-25	0
1999-09-26	0
1999-09-27	4
1999-09-28	5
1999-09-29	7
1999-09-30	0
1999-10-01	3
1999-10-02	0
1999-10-03	0
1999-10-04	0
1999-10-05	2
1999-10-06	2
1999-10-07	2
1999-10-08	7
1999-10-09	0
1999-10-10	0
1999-10-11	0
1999-10-12	2
1999-10-13	1
1999-10-14	6
1999-10-15	2
1999-10-16	0
1999-10-17	0
1999-10-18	5
1999-10-19	9
1999-10-20	0
1999-10-21	5
1999-10-22	1
1999-10-23	1
1999-10-24	0
1999-10-25	0
1999-10-26	12
1999-10-27	5
1999-10-28	2
1999-10-29	7
1999-10-30	1
1999-10-31	1
1999-11-01	1
1999-11-02	2
1999-11-03	4
1999-11-04	8
1999-11-05	3
1999-11-06	0
1999-11-07	0
1999-11-08	2
1999-11-09	3
1999-11-10	3
1999-11-11	0
1999-11-12	9
1999-11-13	1
1999-11-14	0
1999-11-15	6
1999-11-16	3
1999-11-17	4
1999-11-18	4
1999-11-19	3
1999-11-20	0
1999-11-21	2
1999-11-22	1
1999-11-23	0
1999-11-24	7
1999-11-25	1
1999-11-26	2
1999-11-27	1
1999-11-28	0
1999-11-29	2
1999-11-30	2
1999-12-01	4
1999-12-02	3
1999-12-03	0
1999-12-04	0
1999-12-05	0
1999-12-06	0
1999-12-07	5
1999-12-08	2
1999-12-09	9
1999-12-10	7
1999-12-11	0
1999-12-12	0
1999-12-13	1
1999-12-14	3
1999-12-15	7
1999-12-16	7
1999-12-17	5
1999-12-18	0
1999-12-19	0
1999-12-20	2
1999-12-21	5
1999-12-22	2
1999-12-23	0
1999-12-24	1
1999-12-25	0
1999-12-26	0
1999-12-27	10
1999-12-28	9
1999-12-29	5
1999-12-30	2
1999-12-31	0
2000-01-01	1
2000-01-02	0
2000-01-03	5
2000-01-04	3
2000-01-05	6
2000-01-06	9
2000-01-07	5
2000-01-08	1
2000-01-09	1
2000-01-10	12
2000-01-11	3
2000-01-12	8
2000-01-13	4
2000-01-14	16
2000-01-15	2
2000-01-16	0
2000-01-17	0
2000-01-18	17
2000-01-19	12
2000-01-20	4
2000-01-21	7
2000-01-22	1
2000-01-23	0
2000-01-24	3
2000-01-25	0
2000-01-26	3
2000-01-27	9
2000-01-28	0
2000-01-29	0
2000-01-30	0
2000-01-31	2
2000-02-01	8
2000-02-02	5
2000-02-03	3
2000-02-04	2
2000-02-05	1
2000-02-06	0
2000-02-07	4
2000-02-08	0
2000-02-09	1
2000-02-10	1
2000-02-11	8
2000-02-12	0
2000-02-13	0
2000-02-14	3
2000-02-15	5
2000-02-16	8
2000-02-17	4
2000-02-18	4
2000-02-19	0
2000-02-20	0
2000-02-21	0
2000-02-22	17
2000-02-23	6
2000-02-24	5
2000-02-25	0
2000-02-26	0
2000-02-27	0
2000-02-28	9
2000-02-29	7
2000-03-01	6
2000-03-02	6
2000-03-03	2
2000-03-04	0
2000-03-05	0
2000-03-06	6
2000-03-07	5
2000-03-08	6
2000-03-09	2
2000-03-10	8
2000-03-11	2
2000-03-12	0
2000-03-13	0
2000-03-14	12
2000-03-15	0
2000-03-16	4
2000-03-17	2
2000-03-18	0
2000-03-19	0
2000-03-20	1
2000-03-21	3
2000-03-22	2
2000-03-23	9
2000-03-24	5
2000-03-25	0
2000-03-26	0
2000-03-27	10
2000-03-28	5
2000-03-29	4
2000-03-30	11
2000-03-31	0
2000-04-01	0
2000-04-02	0
2000-04-03	1
2000-04-04	1
2000-04-05	0
2000-04-06	1
2000-04-07	4
2000-04-08	0
2000-04-09	0
2000-04-10	5
2000-04-11	11
2000-04-12	0
2000-04-13	0
2000-04-14	0
2000-04-15	0
2000-04-16	0
2000-04-17	3
2000-04-18	2
2000-04-19	2
2000-04-20	0
2000-04-21	5
2000-04-22	0
2000-04-23	0
2000-04-24	3
2000-04-25	7
2000-04-26	0
2000-04-27	0
2000-04-28	8
2000-04-29	0
2000-04-30	0
2000-05-01	0
2000-05-02	0
2000-05-03	12
2000-05-04	5
2000-05-05	0
2000-05-06	0
2000-05-07	0
2000-05-08	0
2000-05-09	4
2000-05-10	2
2000-05-11	0
2000-05-12	1
2000-05-13	0
2000-05-14	1
2000-05-15	0
2000-05-16	0
2000-05-17	2
2000-05-18	3
2000-05-19	3
2000-05-20	0
2000-05-21	0
2000-05-22	0
2000-05-23	0
2000-05-24	0
2000-05-25	0
2000-05-26	0
2000-05-27	0
2000-05-28	0
2000-05-29	0
2000-05-30	0
2000-05-31	1
2000-06-01	0
2000-06-02	0
2000-06-03	0
2000-06-04	0
2000-06-05	2
2000-06-06	0
2000-06-07	3
2000-06-08	7
2000-06-09	2
2000-06-10	0
2000-06-11	0
2000-06-12	2
2000-06-13	3
2000-06-14	3
2000-06-15	2
2000-06-16	1
2000-06-17	0
2000-06-18	0
2000-06-19	4
2000-06-20	0
2000-06-21	0
2000-06-22	2
2000-06-23	1
2000-06-24	0
2000-06-25	0
2000-06-26	2
2000-06-27	3
2000-06-28	0
2000-06-29	2
2000-06-30	0
2000-07-01	0
2000-07-02	0
2000-07-03	3
2000-07-04	0
2000-07-05	2
2000-07-06	3
2000-07-07	0
2000-07-08	0
2000-07-09	0
2000-07-10	6
2000-07-11	3
2000-07-12	0
2000-07-13	0
2000-07-14	0
2000-07-15	0
2000-07-16	0
2000-07-17	6
2000-07-18	1
2000-07-19	0
2000-07-20	2
2000-07-21	1
2000-07-22	1
2000-07-23	1
2000-07-24	0
2000-07-25	0
2000-07-26	9
2000-07-27	2
2000-07-28	0
2000-07-29	0
2000-07-30	1
2000-07-31	3
2000-08-01	0
2000-08-02	1
2000-08-03	0
2000-08-04	1
2000-08-05	0
2000-08-06	0
2000-08-07	2
2000-08-08	1
2000-08-09	2
2000-08-10	2
2000-08-11	0
2000-08-12	0
2000-08-13	0
2000-08-14	0
2000-08-15	2
2000-08-16	4
2000-08-17	0
2000-08-18	2
2000-08-19	0
2000-08-20	0
2000-08-21	4
2000-08-22	4
2000-08-23	6
2000-08-24	1
2000-08-25	0
2000-08-26	0
2000-08-27	0
2000-08-28	2
2000-08-29	2
2000-08-30	0
2000-08-31	0
2000-09-01	3
2000-09-02	0
2000-09-03	0
2000-09-04	1
2000-09-05	0
2000-09-06	0
2000-09-07	5
2000-09-08	1
2000-09-09	0
2000-09-10	1
2000-09-11	0
2000-09-12	5
2000-09-13	1
2000-09-14	0
2000-09-15	4
2000-09-16	2
2000-09-17	0
2000-09-18	0
2000-09-19	4
2000-09-20	0
2000-09-21	0
2000-09-22	4
2000-09-23	2
2000-09-24	0
2000-09-25	2
2000-09-26	9
2000-09-27	1
2000-09-28	0
2000-09-29	6
2000-09-30	0
2000-10-01	0
2000-10-02	2
2000-10-03	4
2000-10-04	1
2000-10-05	4
2000-10-06	1
2000-10-07	1
2000-10-08	0
2000-10-09	1
2000-10-10	7
2000-10-11	5
2000-10-12	2
2000-10-13	3
2000-10-14	0
2000-10-15	1
2000-10-16	3
2000-10-17	1
2000-10-18	0
2000-10-19	4
2000-10-20	5
2000-10-21	0
2000-10-22	0
2000-10-23	9
2000-10-24	4
2000-10-25	4
2000-10-26	8
2000-10-27	6
2000-10-28	1
2000-10-29	2
2000-10-30	9
2000-10-31	2
2000-11-01	6
2000-11-02	1
2000-11-03	3
2000-11-04	1
2000-11-05	0
2000-11-06	13
2000-11-07	5
2000-11-08	8
2000-11-09	8
2000-11-10	2
2000-11-11	1
2000-11-12	0
2000-11-13	9
2000-11-14	6
2000-11-15	8
2000-11-16	5
2000-11-17	6
2000-11-18	0
2000-11-19	1
2000-11-20	2
2000-11-21	6
2000-11-22	10
2000-11-23	0
2000-11-24	0
2000-11-25	0
2000-11-26	1
2000-11-27	14
2000-11-28	9
2000-11-29	8
2000-11-30	3
2000-12-01	1
2000-12-02	1
2000-12-03	1
2000-12-04	5
2000-12-05	13
2000-12-06	14
2000-12-07	11
2000-12-08	11
2000-12-09	4
2000-12-10	2
2000-12-11	13
2000-12-12	12
2000-12-13	6
2000-12-14	9
2000-12-15	2
2000-12-16	2
2000-12-17	0
2000-12-18	15
2000-12-19	11
2000-12-20	15
2000-12-21	7
2000-12-22	3
2000-12-23	4
2000-12-24	0
2000-12-25	1
2000-12-26	12
2000-12-27	6
2000-12-28	6
2000-12-29	2
2000-12-30	4
2000-12-31	0
2001-01-01	0
2001-01-02	15
2001-01-03	18
2001-01-04	13
2001-01-05	8
2001-01-06	4
2001-01-07	0
2001-01-08	12
2001-01-09	21
2001-01-10	33
2001-01-11	17
2001-01-12	13
2001-01-13	2
2001-01-14	3
2001-01-15	5
2001-01-16	28
2001-01-17	21
2001-01-18	6
2001-01-19	20
2001-01-20	5
2001-01-21	0
2001-01-22	14
2001-01-23	16
2001-01-24	8
2001-01-25	10
2001-01-26	8
2001-01-27	1
2001-01-28	3
2001-01-29	10
2001-01-30	17
2001-01-31	15
2001-02-01	2
2001-02-02	11
2001-02-03	6
2001-02-04	6
2001-02-05	17
2001-02-06	10
2001-02-07	9
2001-02-08	9
2001-02-09	2
2001-02-10	1
2001-02-11	1
2001-02-12	7
2001-02-13	4
2001-02-14	4
2001-02-15	10
2001-02-16	3
2001-02-17	0
2001-02-18	2
2001-02-19	5
2001-02-20	8
2001-02-21	0
2001-02-22	5
2001-02-23	4
2001-02-24	1
2001-02-25	3
2001-02-26	12
2001-02-27	0
2001-02-28	7
2001-03-01	17
2001-03-02	9
2001-03-03	2
2001-03-04	1
2001-03-05	5
2001-03-06	2
2001-03-07	1
2001-03-08	1
2001-03-09	7
2001-03-10	0
2001-03-11	0
2001-03-12	12
2001-03-13	7
2001-03-14	1
2001-03-15	1
2001-03-16	4
2001-03-17	2
2001-03-18	0
2001-03-19	9
2001-03-20	2
2001-03-21	2
2001-03-22	2
2001-03-23	9
2001-03-24	3
2001-03-25	2
2001-03-26	5
2001-03-27	6
2001-03-28	11
2001-03-29	8
2001-03-30	3
2001-03-31	0
2001-04-01	0
2001-04-02	2
2001-04-03	4
2001-04-04	5
2001-04-05	3
2001-04-06	11
2001-04-07	3
2001-04-08	1
2001-04-09	3
2001-04-10	10
2001-04-11	11
2001-04-12	6
2001-04-13	2
2001-04-14	0
2001-04-15	1
2001-04-16	7
2001-04-17	4
2001-04-18	3
2001-04-19	6
2001-04-20	3
2001-04-21	0
2001-04-22	1
2001-04-23	21
2001-04-24	1
2001-04-25	7
2001-04-26	8
2001-04-27	7
2001-04-28	3
2001-04-29	1
2001-04-30	7
2001-05-01	7
2001-05-02	2
2001-05-03	2
2001-05-04	3
2001-05-05	0
2001-05-06	2
2001-05-07	8
2001-05-08	10
2001-05-09	2
2001-05-10	1
2001-05-11	7
2001-05-12	2
2001-05-13	4
2001-05-14	1
2001-05-15	13
2001-05-16	9
2001-05-17	9
2001-05-18	6
2001-05-19	3
2001-05-20	0
2001-05-21	8
2001-05-22	5
2001-05-23	0
2001-05-24	7
2001-05-25	2
2001-05-26	2
2001-05-27	1
2001-05-28	2
2001-05-29	11
2001-05-30	5
2001-05-31	0
2001-06-01	6
2001-06-02	1
2001-06-03	0
2001-06-04	3
2001-06-05	2
2001-06-06	0
2001-06-07	4
2001-06-08	1
2001-06-09	0
2001-06-10	1
2001-06-11	9
2001-06-12	8
2001-06-13	3
2001-06-14	3
2001-06-15	2
2001-06-16	1
2001-06-17	5
2001-06-18	1
2001-06-19	2
2001-06-20	2
2001-06-21	6
2001-06-22	5
2001-06-23	0
2001-06-24	2
2001-06-25	8
2001-06-26	4
2001-06-27	2
2001-06-28	1
2001-06-29	1
2001-06-30	0
2001-07-01	2
2001-07-02	1
2001-07-03	0
2001-07-04	2
2001-07-05	4
2001-07-06	3
2001-07-07	0
2001-07-08	4
2001-07-09	0
2001-07-10	2
2001-07-11	0
2001-07-12	1
2001-07-13	4
2001-07-14	0
2001-07-15	3
2001-07-16	3
2001-07-17	3
2001-07-18	1
2001-07-19	3
2001-07-20	3
2001-07-21	0
2001-07-22	0
2001-07-23	5
2001-07-24	1
2001-07-25	4
2001-07-26	7
2001-07-27	4
2001-07-28	1
2001-07-29	1
2001-07-30	1
2001-07-31	6
2001-08-01	2
2001-08-02	3
2001-08-03	4
2001-08-04	0
2001-08-05	0
2001-08-06	7
2001-08-07	1
2001-08-08	1
2001-08-09	0
2001-08-10	4
2001-08-11	1
2001-08-12	0
2001-08-13	3
2001-08-14	1
2001-08-15	0
2001-08-16	2
2001-08-17	1
2001-08-18	1
2001-08-19	0
2001-08-20	3
2001-08-21	2
2001-08-22	6
2001-08-23	1
2001-08-24	5
2001-08-25	1
2001-08-26	2
2001-08-27	3
2001-08-28	3
2001-08-29	6
2001-08-30	3
2001-08-31	6
2001-09-01	1
2001-09-02	0
2001-09-03	2
2001-09-04	4
2001-09-05	1
2001-09-06	1
2001-09-07	3
2001-09-08	0
2001-09-09	0
2001-09-10	3
2001-09-11	4
2001-09-12	0
2001-09-13	0
2001-09-14	3
2001-09-15	0
2001-09-16	0
2001-09-17	4
2001-09-18	2
2001-09-19	4
2001-09-20	3
2001-09-21	1
2001-09-22	2
2001-09-23	1
2001-09-24	4
2001-09-25	4
2001-09-26	4
2001-09-27	2
2001-09-28	5
2001-09-29	0
2001-09-30	0
2001-10-01	20
2001-10-02	7
2001-10-03	6
2001-10-04	3
2001-10-05	0
2001-10-06	2
2001-10-07	1
2001-10-08	3
2001-10-09	8
2001-10-10	20
2001-10-11	6
2001-10-12	5
2001-10-13	4
2001-10-14	1
2001-10-15	10
2001-10-16	13
2001-10-17	16
2001-10-18	3
2001-10-19	5
2001-10-20	0
2001-10-21	1
2001-10-22	4
2001-10-23	9
2001-10-24	10
2001-10-25	7
2001-10-26	3
2001-10-27	1
2001-10-28	0
2001-10-29	11
2001-10-30	10
2001-10-31	4
2001-11-01	4
2001-11-02	6
2001-11-03	0
2001-11-04	0
2001-11-05	8
2001-11-06	3
2001-11-07	4
2001-11-08	7
2001-11-09	13
2001-11-10	4
2001-11-11	0
2001-11-12	6
2001-11-13	3
2001-11-14	5
2001-11-15	10
2001-11-16	7
2001-11-17	1
2001-11-18	2
2001-11-19	8
2001-11-20	6
2001-11-21	2
2001-11-22	0
2001-11-23	8
2001-11-24	0
2001-11-25	1
2001-11-26	11
2001-11-27	7
2001-11-28	1
2001-11-29	10
2001-11-30	4
2001-12-01	6
2001-12-02	2
2001-12-03	5
2001-12-04	11
2001-12-05	3
2001-12-06	3
2001-12-07	2
2001-12-08	1
2001-12-09	0
2001-12-10	8
2001-12-11	6
2001-12-12	2
2001-12-13	11
2001-12-14	5
2001-12-15	2
2001-12-16	2
2001-12-17	7
2001-12-18	1
2001-12-19	6
2001-12-20	2
2001-12-21	3
2001-12-22	2
2001-12-23	0
2001-12-24	3
2001-12-25	0
2001-12-26	11
2001-12-27	5
2001-12-28	10
2001-12-29	1
2001-12-30	1
2001-12-31	2
2002-01-01	3
2002-01-02	10
2002-01-03	6
2002-01-04	6
2002-01-05	2
2002-01-06	1
2002-01-07	7
2002-01-08	27
2002-01-09	10
2002-01-10	6
2002-01-11	6
2002-01-12	4
2002-01-13	4
2002-01-14	8
2002-01-15	11
2002-01-16	13
2002-01-17	13
2002-01-18	6
2002-01-19	0
2002-01-20	2
2002-01-21	4
2002-01-22	13
2002-01-23	13
2002-01-24	13
2002-01-25	13
2002-01-26	5
2002-01-27	0
2002-01-28	13
2002-01-29	13
2002-01-30	19
2002-01-31	11
2002-02-01	8
2002-02-02	1
2002-02-03	4
2002-02-04	6
2002-02-05	5
2002-02-06	10
2002-02-07	3
2002-02-08	4
2002-02-09	0
2002-02-10	3
2002-02-11	10
2002-02-12	5
2002-02-13	8
2002-02-14	5
2002-02-15	10
2002-02-16	0
2002-02-17	1
2002-02-18	1
2002-02-19	9
2002-02-20	7
2002-02-21	11
2002-02-22	3
2002-02-23	2
2002-02-24	0
2002-02-25	5
2002-02-26	9
2002-02-27	6
2002-02-28	6
2002-03-01	6
2002-03-02	0
2002-03-03	1
2002-03-04	7
2002-03-05	2
2002-03-06	9
2002-03-07	5
2002-03-08	3
2002-03-09	0
2002-03-10	0
2002-03-11	9
2002-03-12	3
2002-03-13	15
2002-03-14	4
2002-03-15	3
2002-03-16	1
2002-03-17	2
2002-03-18	3
2002-03-19	9
2002-03-20	5
2002-03-21	9
2002-03-22	1
2002-03-23	1
2002-03-24	0
2002-03-25	1
2002-03-26	0
2002-03-27	9
2002-03-28	5
2002-03-29	4
2002-03-30	0
2002-03-31	0
2002-04-01	4
2002-04-02	5
2002-04-03	7
2002-04-04	1
2002-04-05	4
2002-04-06	0
2002-04-07	0
2002-04-08	3
2002-04-09	6
2002-04-10	2
2002-04-11	7
2002-04-12	4
2002-04-13	1
2002-04-14	0
2002-04-15	3
2002-04-16	2
2002-04-17	8
2002-04-18	1
2002-04-19	0
2002-04-20	0
2002-04-21	0
2002-04-22	4
2002-04-23	3
2002-04-24	4
2002-04-25	3
2002-04-26	3
2002-04-27	2
2002-04-28	0
2002-04-29	8
2002-04-30	4
2002-05-01	1
2002-05-02	5
2002-05-03	4
2002-05-04	0
2002-05-05	1
2002-05-06	7
2002-05-07	2
2002-05-08	7
2002-05-09	3
2002-05-10	7
2002-05-11	0
2002-05-12	2
2002-05-13	7
2002-05-14	0
2002-05-15	9
2002-05-16	3
2002-05-17	2
2002-05-18	1
2002-05-19	0
2002-05-20	1
2002-05-21	0
2002-05-22	2
2002-05-23	6
2002-05-24	2
2002-05-25	0
2002-05-26	0
2002-05-27	0
2002-05-28	3
2002-05-29	2
2002-05-30	3
2002-05-31	2
2002-06-01	0
2002-06-02	0
2002-06-03	1
2002-06-04	2
2002-06-05	2
2002-06-06	0
2002-06-07	0
2002-06-08	0
2002-06-09	1
2002-06-10	3
2002-06-11	6
2002-06-12	6
2002-06-13	0
2002-06-14	2
2002-06-15	0
2002-06-16	2
2002-06-17	2
2002-06-18	3
2002-06-19	3
2002-06-20	4
2002-06-21	3
2002-06-22	0
2002-06-23	0
2002-06-24	2
2002-06-25	5
2002-06-26	4
2002-06-27	1
2002-06-28	7
2002-06-29	1
2002-06-30	0
2002-07-01	1
2002-07-02	3
2002-07-03	0
2002-07-04	0
2002-07-05	5
2002-07-06	2
2002-07-07	0
2002-07-08	5
2002-07-09	1
2002-07-10	1
2002-07-11	1
2002-07-12	1
2002-07-13	0
2002-07-14	0
2002-07-15	1
2002-07-16	3
2002-07-17	0
2002-07-18	2
2002-07-19	1
2002-07-20	0
2002-07-21	2
2002-07-22	2
2002-07-23	4
2002-07-24	0
2002-07-25	5
2002-07-26	2
2002-07-27	0
2002-07-28	0
2002-07-29	2
2002-07-30	0
2002-07-31	4
2002-08-01	2
2002-08-02	1
2002-08-03	0
2002-08-04	1
2002-08-05	2
2002-08-06	2
2002-08-07	1
2002-08-08	0
2002-08-09	6
2002-08-10	1
2002-08-11	2
2002-08-12	0
2002-08-13	8
2002-08-14	3
2002-08-15	4
2002-08-16	4
2002-08-17	2
2002-08-18	0
2002-08-19	0
2002-08-20	0
2002-08-21	1
2002-08-22	2
2002-08-23	7
2002-08-24	1
2002-08-25	0
2002-08-26	2
2002-08-27	4
2002-08-28	2
2002-08-29	1
2002-08-30	1
2002-08-31	0
2002-09-01	0
2002-09-02	0
2002-09-03	5
2002-09-04	7
2002-09-05	2
2002-09-06	0
2002-09-07	0
2002-09-08	0
2002-09-09	3
2002-09-10	1
2002-09-11	7
2002-09-12	4
2002-09-13	2
2002-09-14	0
2002-09-15	0
2002-09-16	3
2002-09-17	4
2002-09-18	3
2002-09-19	2
2002-09-20	1
2002-09-21	0
2002-09-22	0
2002-09-23	1
2002-09-24	2
2002-09-25	6
2002-09-26	2
2002-09-27	6
2002-09-28	1
2002-09-29	0
2002-09-30	0
2002-10-01	3
2002-10-02	10
2002-10-03	0
2002-10-04	6
2002-10-05	1
2002-10-06	0
2002-10-07	5
2002-10-08	1
2002-10-09	3
2002-10-10	7
2002-10-11	4
2002-10-12	3
2002-10-13	0
2002-10-14	2
2002-10-15	3
2002-10-16	6
2002-10-17	9
2002-10-18	5
2002-10-19	2
2002-10-20	0
2002-10-21	6
2002-10-22	14
2002-10-23	8
2002-10-24	9
2002-10-25	4
2002-10-26	4
2002-10-27	4
2002-10-28	7
2002-10-29	10
2002-10-30	11
2002-10-31	8
2002-11-01	6
2002-11-02	1
2002-11-03	0
2002-11-04	10
2002-11-05	7
2002-11-06	10
2002-11-07	6
2002-11-08	1
2002-11-09	1
2002-11-10	3
2002-11-11	4
2002-11-12	12
2002-11-13	9
2002-11-14	3
2002-11-15	7
2002-11-16	2
2002-11-17	1
2002-11-18	4
2002-11-19	6
2002-11-20	7
2002-11-21	7
2002-11-22	6
2002-11-23	3
2002-11-24	2
2002-11-25	16
2002-11-26	11
2002-11-27	5
2002-11-28	1
2002-11-29	4
2002-11-30	2
2002-12-01	4
2002-12-02	13
2002-12-03	6
2002-12-04	18
2002-12-05	2
2002-12-06	3
2002-12-07	1
2002-12-08	2
2002-12-09	4
2002-12-10	6
2002-12-11	3
2002-12-12	6
2002-12-13	9
2002-12-14	1
2002-12-15	0
2002-12-16	8
2002-12-17	5
2002-12-18	6
2002-12-19	7
2002-12-20	12
2002-12-21	1
2002-12-22	3
2002-12-23	4
2002-12-24	5
2002-12-25	0
2002-12-26	10
2002-12-27	7
2002-12-28	2
2002-12-29	2
2002-12-30	10
2002-12-31	0
2003-01-01	3
2003-01-02	16
2003-01-03	2
2003-01-04	4
2003-01-05	2
2003-01-06	11
2003-01-07	9
2003-01-08	12
2003-01-09	14
2003-01-10	4
2003-01-11	7
2003-01-12	1
2003-01-13	13
2003-01-14	13
2003-01-15	7
2003-01-16	5
2003-01-17	11
2003-01-18	3
2003-01-19	0
2003-01-20	6
2003-01-21	8
2003-01-22	2
2003-01-23	14
2003-01-24	1
2003-01-25	3
2003-01-26	2
2003-01-27	8
2003-01-28	8
2003-01-29	3
2003-01-30	8
2003-01-31	9
2003-02-01	1
2003-02-02	2
2003-02-03	19
2003-02-04	3
2003-02-05	8
2003-02-06	13
2003-02-07	4
2003-02-08	3
2003-02-09	2
2003-02-10	19
2003-02-11	21
2003-02-12	11
2003-02-13	7
2003-02-14	10
2003-02-15	3
2003-02-16	2
2003-02-17	0
2003-02-18	2
2003-02-19	6
2003-02-20	9
2003-02-21	4
2003-02-22	6
2003-02-23	2
2003-02-24	12
2003-02-25	1
2003-02-26	2
2003-02-27	18
2003-02-28	2
2003-03-01	2
2003-03-02	0
2003-03-03	1
2003-03-04	7
2003-03-05	8
2003-03-06	6
2003-03-07	5
2003-03-08	3
2003-03-09	3
2003-03-10	10
2003-03-11	4
2003-03-12	6
2003-03-13	2
2003-03-14	11
2003-03-15	5
2003-03-16	4
2003-03-17	11
2003-03-18	7
2003-03-19	7
2003-03-20	5
2003-03-21	10
2003-03-22	1
2003-03-23	0
2003-03-24	19
2003-03-25	12
2003-03-26	15
2003-03-27	2
2003-03-28	3
2003-03-29	4
2003-03-30	2
2003-03-31	0
2003-04-01	10
2003-04-02	12
2003-04-03	4
2003-04-04	1
2003-04-05	2
2003-04-06	1
2003-04-07	7
2003-04-08	11
2003-04-09	9
2003-04-10	7
2003-04-11	8
2003-04-12	1
2003-04-13	3
2003-04-14	6
2003-04-15	4
2003-04-16	10
2003-04-17	3
2003-04-18	6
2003-04-19	0
2003-04-20	4
2003-04-21	10
2003-04-22	14
2003-04-23	6
2003-04-24	6
2003-04-25	3
2003-04-26	2
2003-04-27	1
2003-04-28	7
2003-04-29	14
2003-04-30	7
2003-05-01	7
2003-05-02	10
2003-05-03	0
2003-05-04	2
2003-05-05	3
2003-05-06	2
2003-05-07	9
2003-05-08	10
2003-05-09	1
2003-05-10	0
2003-05-11	2
2003-05-12	8
2003-05-13	6
2003-05-14	8
2003-05-15	6
2003-05-16	6
2003-05-17	1
2003-05-18	1
2003-05-19	10
2003-05-20	4
2003-05-21	6
2003-05-22	8
2003-05-23	6
2003-05-24	1
2003-05-25	0
2003-05-26	0
2003-05-27	6
2003-05-28	13
2003-05-29	3
2003-05-30	4
2003-05-31	3
2003-06-01	0
2003-06-02	11
2003-06-03	2
2003-06-04	12
2003-06-05	7
2003-06-06	3
2003-06-07	4
2003-06-08	0
2003-06-09	10
2003-06-10	3
2003-06-11	5
2003-06-12	5
2003-06-13	5
2003-06-14	1
2003-06-15	3
2003-06-16	5
2003-06-17	14
2003-06-18	11
2003-06-19	4
2003-06-20	2
2003-06-21	3
2003-06-22	2
2003-06-23	4
2003-06-24	13
2003-06-25	10
2003-06-26	3
2003-06-27	2
2003-06-28	2
2003-06-29	1
2003-06-30	0
2003-07-01	3
2003-07-02	7
2003-07-03	2
2003-07-04	3
2003-07-05	2
2003-07-06	2
2003-07-07	8
2003-07-08	7
2003-07-09	1
2003-07-10	3
2003-07-11	6
2003-07-12	3
2003-07-13	0
2003-07-14	10
2003-07-15	3
2003-07-16	4
2003-07-17	1
2003-07-18	6
2003-07-19	3
2003-07-20	3
2003-07-21	16
2003-07-22	7
2003-07-23	3
2003-07-24	6
2003-07-25	2
2003-07-26	3
2003-07-27	0
2003-07-28	7
2003-07-29	5
2003-07-30	6
2003-07-31	12
2003-08-01	2
2003-08-02	2
2003-08-03	0
2003-08-04	8
2003-08-05	7
2003-08-06	5
2003-08-07	0
2003-08-08	2
2003-08-09	0
2003-08-10	0
2003-08-11	5
2003-08-12	10
2003-08-13	2
2003-08-14	1
2003-08-15	1
2003-08-16	0
2003-08-17	1
2003-08-18	6
2003-08-19	7
2003-08-20	6
2003-08-21	3
2003-08-22	5
2003-08-23	0
2003-08-24	0
2003-08-25	6
2003-08-26	13
2003-08-27	4
2003-08-28	3
2003-08-29	3
2003-08-30	2
2003-08-31	1
2003-09-01	2
2003-09-02	7
2003-09-03	4
2003-09-04	2
2003-09-05	2
2003-09-06	3
2003-09-07	1
2003-09-08	7
2003-09-09	7
2003-09-10	2
2003-09-11	2
2003-09-12	1
2003-09-13	3
2003-09-14	6
2003-09-15	7
2003-09-16	12
2003-09-17	3
2003-09-18	5
2003-09-19	3
2003-09-20	3
2003-09-21	3
2003-09-22	9
2003-09-23	8
2003-09-24	8
2003-09-25	8
2003-09-26	13
2003-09-27	2
2003-09-28	4
2003-09-29	5
2003-09-30	0
2003-10-01	0
2003-10-02	6
2003-10-03	4
2003-10-04	10
2003-10-05	4
2003-10-06	8
2003-10-07	12
2003-10-08	10
2003-10-09	6
2003-10-10	0
2003-10-11	1
2003-10-12	0
2003-10-13	13
2003-10-14	5
2003-10-15	9
2003-10-16	5
2003-10-17	2
2003-10-18	2
2003-10-19	2
2003-10-20	9
2003-10-21	12
2003-10-22	17
2003-10-23	3
2003-10-24	3
2003-10-25	4
2003-10-26	3
2003-10-27	13
2003-10-28	5
2003-10-29	4
2003-10-30	0
2003-10-31	9
2003-11-01	1
2003-11-02	4
2003-11-03	7
2003-11-04	6
2003-11-05	11
2003-11-06	5
2003-11-07	9
2003-11-08	3
2003-11-09	0
2003-11-10	4
2003-11-11	3
2003-11-12	11
2003-11-13	10
2003-11-14	9
2003-11-15	5
2003-11-16	0
2003-11-17	5
2003-11-18	15
2003-11-19	28
2003-11-20	23
2003-11-21	12
2003-11-22	5
2003-11-23	4
2003-11-24	16
2003-11-25	7
2003-11-26	5
2003-11-27	2
2003-11-28	3
2003-11-29	4
2003-11-30	4
2003-12-01	17
2003-12-02	21
2003-12-03	31
2003-12-04	16
2003-12-05	8
2003-12-06	1
2003-12-07	4
2003-12-08	32
2003-12-09	13
2003-12-10	12
2003-12-11	12
2003-12-12	11
2003-12-13	8
2003-12-14	5
2003-12-15	20
2003-12-16	28
2003-12-17	20
2003-12-18	19
2003-12-19	21
2003-12-20	9
2003-12-21	7
2003-12-22	27
2003-12-23	25
2003-12-24	8
2003-12-25	7
2003-12-26	15
2003-12-27	5
2003-12-28	3
2003-12-29	16
2003-12-30	22
2003-12-31	0
2004-01-01	2
2004-01-02	10
2004-01-03	4
2004-01-04	1
2004-01-05	9
2004-01-06	15
2004-01-07	16
2004-01-08	12
2004-01-09	12
2004-01-10	5
2004-01-11	2
2004-01-12	12
2004-01-13	12
2004-01-14	7
2004-01-15	8
2004-01-16	9
2004-01-17	1
2004-01-18	0
2004-01-19	0
2004-01-20	0
2004-01-21	2
2004-01-22	3
2004-01-23	9
2004-01-24	0
2004-01-25	1
2004-01-26	3
2004-01-27	2
2004-01-28	4
2004-01-29	0
2004-01-30	8
2004-01-31	0
2004-02-01	0
2004-02-02	8
2004-02-03	7
2004-02-04	10
2004-02-05	9
2004-02-06	4
2004-02-07	1
2004-02-08	11
2004-02-09	12
2004-02-10	4
2004-02-11	1
2004-02-12	6
2004-02-13	4
2004-02-14	0
2004-02-15	0
2004-02-16	0
2004-02-17	3
2004-02-18	7
2004-02-19	0
2004-02-20	0
2004-02-21	0
2004-02-22	1
2004-02-23	7
2004-02-24	9
2004-02-25	3
2004-02-26	5
2004-02-27	0
2004-02-28	1
2004-02-29	0
2004-03-01	6
2004-03-02	3
2004-03-03	8
2004-03-04	0
2004-03-05	0
2004-03-06	0
2004-03-07	0
2004-03-08	6
2004-03-09	15
2004-03-10	0
2004-03-11	2
2004-03-12	0
2004-03-13	1
2004-03-14	1
2004-03-15	6
2004-03-16	11
2004-03-17	4
2004-03-18	5
2004-03-19	1
2004-03-20	0
2004-03-21	0
2004-03-22	2
2004-03-23	5
2004-03-24	1
2004-03-25	5
2004-03-26	2
2004-03-27	1
2004-03-28	0
2004-03-29	5
2004-03-30	1
2004-03-31	0
2004-04-01	3
2004-04-02	5
2004-04-03	1
2004-04-04	1
2004-04-05	2
2004-04-06	12
2004-04-07	12
2004-04-08	8
2004-04-09	7
2004-04-10	7
2004-04-11	2
2004-04-12	7
2004-04-13	6
2004-04-14	6
2004-04-15	8
2004-04-16	5
2004-04-17	6
2004-04-18	1
2004-04-19	13
2004-04-20	9
2004-04-21	6
2004-04-22	3
2004-04-23	11
2004-04-24	3
2004-04-25	3
2004-04-26	2
2004-04-27	5
2004-04-28	7
2004-04-29	0
2004-04-30	3
2004-05-01	3
2004-05-02	0
2004-05-03	4
2004-05-04	6
2004-05-05	8
2004-05-06	1
2004-05-07	9
2004-05-08	0
2004-05-09	4
2004-05-10	15
2004-05-11	15
2004-05-12	2
2004-05-13	8
2004-05-14	6
2004-05-15	4
2004-05-16	1
2004-05-17	7
2004-05-18	9
2004-05-19	9
2004-05-20	4
2004-05-21	13
2004-05-22	1
2004-05-23	1
2004-05-24	9
2004-05-25	1
2004-05-26	4
2004-05-27	10
2004-05-28	3
2004-05-29	1
2004-05-30	1
2004-05-31	0
2004-06-01	5
2004-06-02	5
2004-06-03	5
2004-06-04	4
2004-06-05	2
2004-06-06	4
2004-06-07	9
2004-06-08	1
2004-06-09	3
2004-06-10	5
2004-06-11	0
2004-06-12	3
2004-06-13	2
2004-06-14	6
2004-06-15	4
2004-06-16	11
2004-06-17	12
2004-06-18	7
2004-06-19	3
2004-06-20	4
2004-06-21	7
2004-06-22	14
[truncated: 922 more rows]

## Sheet: CDA3 Bgrd
Date	ct
1999-01-02	0
1999-01-03	0
1999-01-04	0
1999-01-05	0
1999-01-06	0
1999-01-07	0
1999-01-08	0
1999-01-09	0
1999-01-10	0
1999-01-11	0
1999-01-12	0
1999-01-13	0
1999-01-14	0
1999-01-15	0
1999-01-16	0
1999-01-17	0
1999-01-18	0
1999-01-19	0
1999-01-20	0
1999-01-21	0
1999-01-22	0
1999-01-23	0
1999-01-24	0
1999-01-25	0
1999-01-26	0
1999-01-27	0
1999-01-28	0
1999-01-29	0
1999-01-30	0
1999-01-31	0
1999-02-01	0
1999-02-02	0
1999-02-03	0
1999-02-04	0
1999-02-05	0
1999-02-06	0
1999-02-07	0
1999-02-08	0
1999-02-09	0
1999-02-10	0
1999-02-11	0
1999-02-12	0
1999-02-13	0
1999-02-14	0
1999-02-15	0
1999-02-16	0
1999-02-17	0
1999-02-18	0
1999-02-19	0
1999-02-20	0
1999-02-21	0
1999-02-22	0
1999-02-23	0
1999-02-24	0
1999-02-25	0
1999-02-26	0
1999-02-27	0
1999-02-28	0
1999-03-01	0
1999-03-02	0
1999-03-03	0
1999-03-04	0
1999-03-05	0
1999-03-06	0
1999-03-07	0
1999-03-08	0
1999-03-09	0
1999-03-10	0
1999-03-11	0
1999-03-12	0
1999-03-13	0
1999-03-14	0
1999-03-15	0
1999-03-16	0
1999-03-17	0
1999-03-18	0
1999-03-19	0
1999-03-20	0
1999-03-21	0
1999-03-22	0
1999-03-23	0
1999-03-24	0
1999-03-25	0
1999-03-26	0
1999-03-27	0
1999-03-28	0
1999-03-29	0
1999-03-30	0
1999-03-31	0
1999-04-01	0
1999-04-02	0
1999-04-03	0
1999-04-04	0
1999-04-05	0
1999-04-06	0
1999-04-07	0
1999-04-08	0
1999-04-09	0
1999-04-10	0
1999-04-11	0
1999-04-12	0
1999-04-13	0
1999-04-14	0
1999-04-15	0
1999-04-16	0
1999-04-17	0
1999-04-18	0
1999-04-19	0
1999-04-20	0
1999-04-21	0
1999-04-22	0
1999-04-23	0
1999-04-24	0
1999-04-25	0
1999-04-26	0
1999-04-27	0
1999-04-28	0
1999-04-29	0
1999-04-30	0
1999-05-01	0
1999-05-02	0
1999-05-03	0
1999-05-04	0
1999-05-05	0
1999-05-06	0
1999-05-07	0
1999-05-08	0
1999-05-09	0
1999-05-10	0
1999-05-11	0
1999-05-12	0
1999-05-13	0
1999-05-14	0
1999-05-15	0
1999-05-16	0
1999-05-17	0
1999-05-18	0
1999-05-19	0
1999-05-20	0
1999-05-21	0
1999-05-22	0
1999-05-23	0
1999-05-24	0
1999-05-25	0
1999-05-26	0
1999-05-27	0
1999-05-28	0
1999-05-29	0
1999-05-30	0
1999-05-31	0
1999-06-01	0
1999-06-02	0
1999-06-03	0
1999-06-04	0
1999-06-05	0
1999-06-06	0
1999-06-07	0
1999-06-08	0
1999-06-09	0
1999-06-10	0
1999-06-11	0
1999-06-12	0
1999-06-13	0
1999-06-14	0
1999-06-15	0
1999-06-16	0
1999-06-17	0
1999-06-18	0
1999-06-19	0
1999-06-20	0
1999-06-21	0
1999-06-22	0
1999-06-23	0
1999-06-24	0
1999-06-25	0
1999-06-26	0
1999-06-27	0
1999-06-28	0
1999-06-29	0
1999-06-30	0
1999-07-01	0
1999-07-02	0
1999-07-03	0
1999-07-04	0
1999-07-05	0
1999-07-06	0
1999-07-07	0
1999-07-08	0
1999-07-09	0
1999-07-10	0
1999-07-11	0
1999-07-12	0
1999-07-13	0
1999-07-14	0
1999-07-15	0
1999-07-16	0
1999-07-17	0
1999-07-18	0
1999-07-19	0
1999-07-20	0
1999-07-21	0
1999-07-22	0
1999-07-23	0
1999-07-24	0
1999-07-25	0
1999-07-26	0
1999-07-27	0
1999-07-28	0
1999-07-29	0
1999-07-30	0
1999-07-31	0
1999-08-01	0
1999-08-02	0
1999-08-03	0
1999-08-04	0
1999-08-05	0
1999-08-06	0
1999-08-07	0
1999-08-08	0
1999-08-09	0
1999-08-10	0
1999-08-11	0
1999-08-12	0
1999-08-13	0
1999-08-14	0
1999-08-15	0
1999-08-16	0
1999-08-17	0
1999-08-18	0
1999-08-19	0
1999-08-20	0
1999-08-21	0
1999-08-22	0
1999-08-23	0
1999-08-24	0
1999-08-25	0
1999-08-26	0
1999-08-27	0
1999-08-28	0
1999-08-29	0
1999-08-30	0
1999-08-31	0
1999-09-01	0
1999-09-02	0
1999-09-03	0
1999-09-04	0
1999-09-05	0
1999-09-06	0
1999-09-07	0
1999-09-08	0
1999-09-09	0
1999-09-10	0
1999-09-11	0
1999-09-12	0
1999-09-13	0
1999-09-14	0
1999-09-15	0
1999-09-16	0
1999-09-17	0
1999-09-18	0
1999-09-19	0
1999-09-20	0
1999-09-21	0
1999-09-22	0
1999-09-23	0
1999-09-24	0
1999-09-25	0
1999-09-26	0
1999-09-27	0
1999-09-28	0
1999-09-29	0
1999-09-30	0
1999-10-01	0
1999-10-02	0
1999-10-03	0
1999-10-04	0
1999-10-05	0
1999-10-06	0
1999-10-07	0
1999-10-08	0
1999-10-09	0
1999-10-10	0
1999-10-11	0
1999-10-12	0
1999-10-13	0
1999-10-14	0
1999-10-15	0
1999-10-16	0
1999-10-17	0
1999-10-18	0
1999-10-19	0
1999-10-20	0
1999-10-21	0
1999-10-22	0
1999-10-23	0
1999-10-24	0
1999-10-25	0
1999-10-26	0
1999-10-27	0
1999-10-28	0
1999-10-29	0
1999-10-30	0
1999-10-31	0
1999-11-01	0
1999-11-02	0
1999-11-03	0
1999-11-04	0
1999-11-05	0
1999-11-06	0
1999-11-07	0
1999-11-08	0
1999-11-09	0
1999-11-10	0
1999-11-11	0
1999-11-12	0
1999-11-13	0
1999-11-14	0
1999-11-15	0
1999-11-16	0
1999-11-17	0
1999-11-18	0
1999-11-19	0
1999-11-20	0
1999-11-21	0
1999-11-22	0
1999-11-23	0
1999-11-24	0
1999-11-25	0
1999-11-26	0
1999-11-27	0
1999-11-28	0
1999-11-29	0
1999-11-30	0
1999-12-01	0
1999-12-02	0
1999-12-03	0
1999-12-04	0
1999-12-05	0
1999-12-06	0
1999-12-07	0
1999-12-08	0
1999-12-09	0
1999-12-10	0
1999-12-11	0
1999-12-12	0
1999-12-13	0
1999-12-14	0
1999-12-15	0
1999-12-16	0
1999-12-17	0
1999-12-18	0
1999-12-19	0
1999-12-20	0
1999-12-21	0
1999-12-22	0
1999-12-23	0
1999-12-24	0
1999-12-25	0
1999-12-26	0
1999-12-27	0
1999-12-28	0
1999-12-29	0
1999-12-30	0
1999-12-31	0
2000-01-01	0
2000-01-02	0
2000-01-03	0
2000-01-04	0
2000-01-05	0
2000-01-06	0
2000-01-07	0
2000-01-08	0
2000-01-09	0
2000-01-10	0
2000-01-11	0
2000-01-12	0
2000-01-13	0
2000-01-14	0
2000-01-15	0
2000-01-16	0
2000-01-17	0
2000-01-18	0
2000-01-19	0
2000-01-20	0
2000-01-21	0
2000-01-22	0
2000-01-23	0
2000-01-24	0
2000-01-25	0
2000-01-26	0
2000-01-27	0
2000-01-28	0
2000-01-29	0
2000-01-30	0
2000-01-31	0
2000-02-01	0
2000-02-02	0
2000-02-03	0
2000-02-04	0
2000-02-05	0
2000-02-06	0
2000-02-07	0
2000-02-08	0
2000-02-09	0
2000-02-10	0
2000-02-11	0
2000-02-12	0
2000-02-13	0
2000-02-14	0
2000-02-15	0
2000-02-16	0
2000-02-17	0
2000-02-18	0
2000-02-19	0
2000-02-20	0
2000-02-21	0
2000-02-22	0
2000-02-23	0
2000-02-24	0
2000-02-25	0
2000-02-26	0
2000-02-27	0
2000-02-28	0
2000-02-29	0
2000-03-01	0
2000-03-02	0
2000-03-03	0
2000-03-04	0
2000-03-05	0
2000-03-06	0
2000-03-07	0
2000-03-08	0
2000-03-09	0
2000-03-10	0
2000-03-11	0
2000-03-12	0
2000-03-13	0
2000-03-14	0
2000-03-15	0
2000-03-16	0
2000-03-17	0
2000-03-18	0
2000-03-19	0
2000-03-20	0
2000-03-21	0
2000-03-22	0
2000-03-23	0
2000-03-24	0
2000-03-25	0
2000-03-26	0
2000-03-27	0
2000-03-28	0
2000-03-29	0
2000-03-30	0
2000-03-31	0
2000-04-01	0
2000-04-02	0
2000-04-03	0
2000-04-04	0
2000-04-05	0
2000-04-06	0
2000-04-07	0
2000-04-08	0
2000-04-09	0
2000-04-10	0
2000-04-11	0
2000-04-12	0
2000-04-13	0
2000-04-14	0
2000-04-15	0
2000-04-16	0
2000-04-17	0
2000-04-18	0
2000-04-19	0
2000-04-20	0
2000-04-21	0
2000-04-22	0
2000-04-23	0
2000-04-24	0
2000-04-25	0
2000-04-26	0
2000-04-27	0
2000-04-28	0
2000-04-29	0
2000-04-30	0
2000-05-01	0
2000-05-02	0
2000-05-03	0
2000-05-04	0
2000-05-05	0
2000-05-06	0
2000-05-07	0
2000-05-08	0
2000-05-09	0
2000-05-10	0
2000-05-11	0
2000-05-12	0
2000-05-13	0
2000-05-14	0
2000-05-15	0
2000-05-16	0
2000-05-17	0
2000-05-18	0
2000-05-19	0
2000-05-20	0
2000-05-21	0
2000-05-22	0
2000-05-23	0
2000-05-24	0
2000-05-25	0
2000-05-26	0
2000-05-27	0
2000-05-28	0
2000-05-29	0
2000-05-30	0
2000-05-31	0
2000-06-01	0
2000-06-02	0
2000-06-03	0
2000-06-04	0
2000-06-05	0
2000-06-06	0
2000-06-07	0
2000-06-08	0
2000-06-09	0
2000-06-10	0
2000-06-11	0
2000-06-12	0
2000-06-13	0
2000-06-14	0
2000-06-15	0
2000-06-16	0
2000-06-17	0
2000-06-18	0
2000-06-19	0
2000-06-20	0
2000-06-21	0
2000-06-22	0
2000-06-23	0
2000-06-24	0
2000-06-25	0
2000-06-26	0
2000-06-27	0
2000-06-28	0
2000-06-29	0
2000-06-30	0
2000-07-01	0
2000-07-02	0
2000-07-03	0
2000-07-04	0
2000-07-05	0
2000-07-06	0
2000-07-07	0
2000-07-08	0
2000-07-09	0
2000-07-10	0
2000-07-11	0
2000-07-12	0
2000-07-13	0
2000-07-14	0
2000-07-15	0
2000-07-16	0
2000-07-17	0
2000-07-18	0
2000-07-19	0
2000-07-20	0
2000-07-21	0
2000-07-22	0
2000-07-23	0
2000-07-24	0
2000-07-25	0
2000-07-26	0
2000-07-27	0
2000-07-28	0
2000-07-29	0
2000-07-30	0
2000-07-31	0
2000-08-01	0
2000-08-02	0
2000-08-03	0
2000-08-04	0
2000-08-05	0
2000-08-06	0
2000-08-07	0
2000-08-08	0
2000-08-09	0
2000-08-10	0
2000-08-11	0
2000-08-12	0
2000-08-13	0
2000-08-14	0
2000-08-15	0
2000-08-16	0
2000-08-17	0
2000-08-18	0
2000-08-19	0
2000-08-20	0
2000-08-21	0
2000-08-22	0
2000-08-23	0
2000-08-24	0
2000-08-25	0
2000-08-26	0
2000-08-27	0
2000-08-28	0
2000-08-29	0
2000-08-30	0
2000-08-31	0
2000-09-01	0
2000-09-02	0
2000-09-03	0
2000-09-04	0
2000-09-05	0
2000-09-06	0
2000-09-07	0
2000-09-08	0
2000-09-09	0
2000-09-10	0
2000-09-11	0
2000-09-12	0
2000-09-13	0
2000-09-14	0
2000-09-15	0
2000-09-16	0
2000-09-17	0
2000-09-18	0
2000-09-19	0
2000-09-20	0
2000-09-21	0
2000-09-22	0
2000-09-23	0
2000-09-24	0
2000-09-25	0
2000-09-26	0
2000-09-27	0
2000-09-28	0
2000-09-29	0
2000-09-30	0
2000-10-01	0
2000-10-02	0
2000-10-03	0
2000-10-04	0
2000-10-05	0
2000-10-06	0
2000-10-07	0
2000-10-08	0
2000-10-09	0
2000-10-10	0
2000-10-11	0
2000-10-12	0
2000-10-13	0
2000-10-14	0
2000-10-15	0
2000-10-16	0
2000-10-17	0
2000-10-18	0
2000-10-19	0
2000-10-20	0
2000-10-21	0
2000-10-22	0
2000-10-23	0
2000-10-24	0
2000-10-25	0
2000-10-26	0
2000-10-27	0
2000-10-28	0
2000-10-29	0
2000-10-30	0
2000-10-31	0
2000-11-01	0
2000-11-02	0
2000-11-03	0
2000-11-04	0
2000-11-05	0
2000-11-06	0
2000-11-07	0
2000-11-08	0
2000-11-09	0
2000-11-10	0
2000-11-11	0
2000-11-12	0
2000-11-13	0
2000-11-14	0
2000-11-15	0
2000-11-16	0
2000-11-17	0
2000-11-18	0
2000-11-19	0
2000-11-20	0
2000-11-21	0
2000-11-22	0
2000-11-23	0
2000-11-24	0
2000-11-25	0
2000-11-26	0
2000-11-27	0
2000-11-28	0
2000-11-29	0
2000-11-30	0
2000-12-01	0
2000-12-02	0
2000-12-03	0
2000-12-04	0
2000-12-05	0
2000-12-06	0
2000-12-07	0
2000-12-08	0
2000-12-09	0
2000-12-10	0
2000-12-11	0
2000-12-12	0
2000-12-13	0
2000-12-14	0
2000-12-15	0
2000-12-16	0
2000-12-17	0
2000-12-18	0
2000-12-19	0
2000-12-20	0
2000-12-21	0
2000-12-22	0
2000-12-23	0
2000-12-24	0
2000-12-25	0
2000-12-26	0
2000-12-27	0
2000-12-28	0
2000-12-29	0
2000-12-30	0
2000-12-31	0
2001-01-01	0
2001-01-02	0
2001-01-03	0
2001-01-04	0
2001-01-05	0
2001-01-06	0
2001-01-07	0
2001-01-08	0
2001-01-09	0
2001-01-10	0
2001-01-11	0
2001-01-12	0
2001-01-13	0
2001-01-14	0
2001-01-15	0
2001-01-16	0
2001-01-17	0
2001-01-18	0
2001-01-19	0
2001-01-20	0
2001-01-21	0
2001-01-22	0
2001-01-23	0
2001-01-24	0
2001-01-25	0
2001-01-26	0
2001-01-27	0
2001-01-28	0
2001-01-29	0
2001-01-30	0
2001-01-31	0
2001-02-01	0
2001-02-02	0
2001-02-03	0
2001-02-04	0
2001-02-05	0
2001-02-06	0
2001-02-07	0
2001-02-08	0
2001-02-09	0
2001-02-10	0
2001-02-11	0
2001-02-12	0
2001-02-13	0
2001-02-14	0
2001-02-15	0
2001-02-16	0
2001-02-17	0
2001-02-18	0
2001-02-19	0
2001-02-20	0
2001-02-21	0
2001-02-22	0
2001-02-23	0
2001-02-24	0
2001-02-25	0
2001-02-26	0
2001-02-27	0
2001-02-28	0
2001-03-01	0
2001-03-02	0
2001-03-03	0
2001-03-04	0
2001-03-05	0
2001-03-06	0
2001-03-07	0
2001-03-08	0
2001-03-09	0
2001-03-10	0
2001-03-11	0
2001-03-12	0
2001-03-13	0
2001-03-14	0
2001-03-15	0
2001-03-16	0
2001-03-17	0
2001-03-18	0
2001-03-19	0
2001-03-20	0
2001-03-21	0
2001-03-22	0
2001-03-23	0
2001-03-24	0
2001-03-25	0
2001-03-26	0
2001-03-27	0
2001-03-28	0
2001-03-29	0
2001-03-30	0
2001-03-31	0
2001-04-01	0
2001-04-02	0
2001-04-03	0
2001-04-04	0
2001-04-05	0
2001-04-06	0
2001-04-07	0
2001-04-08	0
2001-04-09	0
2001-04-10	0
2001-04-11	0
2001-04-12	0
2001-04-13	0
2001-04-14	0
2001-04-15	0
2001-04-16	0
2001-04-17	0
2001-04-18	0
2001-04-19	0
2001-04-20	0
2001-04-21	0
2001-04-22	0
2001-04-23	0
2001-04-24	0
2001-04-25	0
2001-04-26	0
2001-04-27	0
2001-04-28	0
2001-04-29	0
2001-04-30	0
2001-05-01	0
2001-05-02	0
2001-05-03	0
2001-05-04	0
2001-05-05	0
2001-05-06	0
2001-05-07	0
2001-05-08	0
2001-05-09	0
2001-05-10	0
2001-05-11	0
2001-05-12	0
2001-05-13	0
2001-05-14	0
2001-05-15	0
2001-05-16	0
2001-05-17	0
2001-05-18	0
2001-05-19	0
2001-05-20	0
2001-05-21	0
2001-05-22	0
2001-05-23	0
2001-05-24	0
2001-05-25	0
2001-05-26	0
2001-05-27	0
2001-05-28	0
2001-05-29	0
2001-05-30	0
2001-05-31	0
2001-06-01	0
2001-06-02	0
2001-06-03	0
2001-06-04	0
2001-06-05	0
2001-06-06	0
2001-06-07	0
2001-06-08	0
2001-06-09	0
2001-06-10	0
2001-06-11	0
2001-06-12	0
2001-06-13	0
2001-06-14	0
2001-06-15	0
2001-06-16	0
2001-06-17	0
2001-06-18	0
2001-06-19	0
2001-06-20	0
2001-06-21	0
2001-06-22	0
2001-06-23	0
2001-06-24	0
2001-06-25	0
2001-06-26	0
2001-06-27	0
2001-06-28	0
2001-06-29	0
2001-06-30	0
2001-07-01	0
2001-07-02	0
2001-07-03	0
2001-07-04	0
2001-07-05	0
2001-07-06	0
2001-07-07	0
2001-07-08	0
2001-07-09	0
2001-07-10	0
2001-07-11	0
2001-07-12	0
2001-07-13	0
2001-07-14	0
2001-07-15	0
2001-07-16	0
2001-07-17	0
2001-07-18	0
2001-07-19	0
2001-07-20	0
2001-07-21	0
2001-07-22	0
2001-07-23	0
2001-07-24	0
2001-07-25	0
2001-07-26	0
2001-07-27	0
2001-07-28	0
2001-07-29	0
2001-07-30	0
2001-07-31	0
2001-08-01	0
2001-08-02	0
2001-08-03	0
2001-08-04	0
2001-08-05	0
2001-08-06	0
2001-08-07	0
2001-08-08	0
2001-08-09	0
2001-08-10	0
2001-08-11	0
2001-08-12	0
2001-08-13	0
2001-08-14	0
2001-08-15	0
2001-08-16	0
2001-08-17	0
2001-08-18	0
2001-08-19	0
2001-08-20	0
2001-08-21	0
2001-08-22	0
2001-08-23	0
2001-08-24	0
2001-08-25	0
2001-08-26	0
2001-08-27	0
2001-08-28	0
2001-08-29	0
2001-08-30	0
2001-08-31	0
2001-09-01	0
2001-09-02	0
2001-09-03	0
2001-09-04	0
2001-09-05	0
2001-09-06	0
2001-09-07	0
2001-09-08	0
2001-09-09	0
2001-09-10	0
2001-09-11	0
2001-09-12	0
2001-09-13	0
2001-09-14	0
2001-09-15	0
2001-09-16	0
2001-09-17	0
2001-09-18	0
2001-09-19	0
2001-09-20	0
2001-09-21	0
2001-09-22	0
2001-09-23	0
2001-09-24	0
2001-09-25	0
2001-09-26	0
2001-09-27	0
2001-09-28	0
2001-09-29	0
2001-09-30	0
2001-10-01	0
2001-10-02	0
2001-10-03	0
2001-10-04	0
2001-10-05	0
2001-10-06	0
2001-10-07	0
2001-10-08	0
2001-10-09	0
2001-10-10	0
2001-10-11	0
2001-10-12	0
2001-10-13	0
2001-10-14	0
2001-10-15	0
2001-10-16	0
2001-10-17	0
2001-10-18	0
2001-10-19	0
2001-10-20	0
2001-10-21	0
2001-10-22	0
2001-10-23	0
2001-10-24	0
2001-10-25	0
2001-10-26	0
2001-10-27	0
2001-10-28	0
2001-10-29	0
2001-10-30	0
2001-10-31	0
2001-11-01	0
2001-11-02	0
2001-11-03	0
2001-11-04	0
2001-11-05	0
2001-11-06	0
2001-11-07	0
2001-11-08	0
2001-11-09	0
2001-11-10	0
2001-11-11	0
2001-11-12	0
2001-11-13	0
2001-11-14	0
2001-11-15	0
2001-11-16	0
2001-11-17	0
2001-11-18	0
2001-11-19	0
2001-11-20	0
2001-11-21	0
2001-11-22	0
2001-11-23	0
2001-11-24	0
2001-11-25	0
2001-11-26	0
2001-11-27	0
2001-11-28	0
2001-11-29	0
2001-11-30	0
2001-12-01	0
2001-12-02	0
2001-12-03	0
2001-12-04	0
2001-12-05	0
2001-12-06	0
2001-12-07	0
2001-12-08	0
2001-12-09	0
2001-12-10	0
2001-12-11	0
2001-12-12	0
2001-12-13	0
2001-12-14	0
2001-12-15	0
2001-12-16	0
2001-12-17	0
2001-12-18	0
2001-12-19	0
2001-12-20	0
2001-12-21	0
2001-12-22	0
2001-12-23	0
2001-12-24	0
2001-12-25	0
2001-12-26	0
2001-12-27	0
2001-12-28	0
2001-12-29	0
2001-12-30	0
2001-12-31	0
2002-01-01	2
2002-01-02	2
2002-01-03	2
2002-01-04	0
2002-01-05	0
2002-01-06	0
2002-01-07	1
2002-01-08	1
2002-01-09	0
2002-01-10	0
2002-01-11	2
2002-01-12	2
2002-01-13	2
2002-01-14	2
2002-01-15	1
2002-01-16	4
2002-01-17	5
2002-01-18	1
2002-01-19	0
2002-01-20	0
2002-01-21	1
2002-01-22	4
2002-01-23	2
2002-01-24	0
2002-01-25	3
2002-01-26	1
2002-01-27	0
2002-01-28	1
2002-01-29	1
2002-01-30	0
2002-01-31	1
2002-02-01	4
2002-02-02	0
2002-02-03	0
2002-02-04	0
2002-02-05	1
2002-02-06	3
2002-02-07	2
2002-02-08	1
2002-02-09	0
2002-02-10	0
2002-02-11	3
2002-02-12	0
2002-02-13	0
2002-02-14	3
2002-02-15	1
2002-02-16	0
2002-02-17	1
2002-02-18	0
2002-02-19	0
2002-02-20	2
2002-02-21	2
2002-02-22	0
2002-02-23	0
2002-02-24	0
2002-02-25	2
2002-02-26	2
2002-02-27	1
2002-02-28	0
2002-03-01	6
2002-03-02	0
2002-03-03	0
2002-03-04	2
2002-03-05	0
2002-03-06	0
2002-03-07	2
2002-03-08	1
2002-03-09	0
2002-03-10	0
2002-03-11	1
2002-03-12	2
2002-03-13	2
2002-03-14	3
2002-03-15	0
2002-03-16	0
2002-03-17	1
2002-03-18	0
2002-03-19	4
2002-03-20	0
2002-03-21	0
2002-03-22	0
2002-03-23	0
2002-03-24	0
2002-03-25	0
2002-03-26	0
2002-03-27	2
2002-03-28	1
2002-03-29	0
2002-03-30	0
2002-03-31	0
2002-04-01	0
2002-04-02	2
2002-04-03	0
2002-04-04	0
2002-04-05	3
2002-04-06	0
2002-04-07	0
2002-04-08	1
2002-04-09	2
2002-04-10	0
2002-04-11	2
2002-04-12	1
2002-04-13	1
2002-04-14	0
2002-04-15	2
2002-04-16	2
2002-04-17	1
2002-04-18	1
2002-04-19	0
2002-04-20	0
2002-04-21	0
2002-04-22	0
2002-04-23	0
2002-04-24	0
2002-04-25	1
2002-04-26	0
2002-04-27	0
2002-04-28	0
2002-04-29	0
2002-04-30	0
2002-05-01	1
2002-05-02	2
2002-05-03	1
2002-05-04	0
2002-05-05	0
2002-05-06	0
2002-05-07	0
2002-05-08	3
2002-05-09	0
2002-05-10	3
2002-05-11	0
2002-05-12	0
2002-05-13	0
2002-05-14	0
2002-05-15	0
2002-05-16	0
2002-05-17	0
2002-05-18	0
2002-05-19	0
2002-05-20	0
2002-05-21	0
2002-05-22	0
2002-05-23	0
2002-05-24	0
2002-05-25	0
2002-05-26	0
2002-05-27	0
2002-05-28	0
2002-05-29	0
2002-05-30	2
2002-05-31	0
2002-06-01	0
2002-06-02	0
2002-06-03	0
2002-06-04	0
2002-06-05	0
2002-06-06	0
2002-06-07	0
2002-06-08	0
2002-06-09	0
2002-06-10	0
2002-06-11	0
2002-06-12	0
2002-06-13	0
2002-06-14	2
2002-06-15	0
2002-06-16	1
2002-06-17	0
2002-06-18	3
2002-06-19	0
2002-06-20	0
2002-06-21	0
2002-06-22	0
2002-06-23	0
2002-06-24	0
2002-06-25	0
2002-06-26	0
2002-06-27	0
2002-06-28	0
2002-06-29	0
2002-06-30	0
2002-07-01	1
2002-07-02	1
2002-07-03	0
2002-07-04	0
2002-07-05	0
2002-07-06	1
2002-07-07	0
2002-07-08	0
2002-07-09	0
2002-07-10	0
2002-07-11	0
2002-07-12	0
2002-07-13	0
2002-07-14	0
2002-07-15	0
2002-07-16	0
2002-07-17	0
2002-07-18	0
2002-07-19	0
2002-07-20	0
2002-07-21	0
2002-07-22	0
2002-07-23	0
2002-07-24	0
2002-07-25	0
2002-07-26	0
2002-07-27	0
2002-07-28	0
2002-07-29	0
2002-07-30	0
2002-07-31	1
2002-08-01	0
2002-08-02	0
2002-08-03	0
2002-08-04	1
2002-08-05	0
2002-08-06	0
2002-08-07	0
2002-08-08	0
2002-08-09	1
2002-08-10	1
2002-08-11	1
2002-08-12	0
2002-08-13	1
2002-08-14	2
2002-08-15	2
2002-08-16	0
2002-08-17	1
2002-08-18	0
2002-08-19	0
2002-08-20	0
2002-08-21	0
2002-08-22	0
2002-08-23	0
2002-08-24	1
2002-08-25	0
2002-08-26	0
2002-08-27	0
2002-08-28	0
2002-08-29	0
2002-08-30	0
2002-08-31	0
2002-09-01	0
2002-09-02	0
2002-09-03	0
2002-09-04	0
2002-09-05	0
2002-09-06	0
2002-09-07	0
2002-09-08	0
2002-09-09	0
2002-09-10	0
2002-09-11	3
2002-09-12	1
2002-09-13	0
2002-09-14	0
2002-09-15	0
2002-09-16	1
2002-09-17	0
2002-09-18	0
2002-09-19	1
2002-09-20	1
2002-09-21	0
2002-09-22	0
2002-09-23	0
2002-09-24	0
2002-09-25	3
2002-09-26	0
2002-09-27	0
2002-09-28	0
2002-09-29	0
2002-09-30	0
2002-10-01	0
2002-10-02	0
2002-10-03	0
2002-10-04	0
2002-10-05	0
2002-10-06	0
2002-10-07	4
2002-10-08	0
2002-10-09	0
2002-10-10	0
2002-10-11	0
2002-10-12	0
2002-10-13	0
2002-10-14	0
2002-10-15	0
2002-10-16	1
2002-10-17	1
2002-10-18	2
2002-10-19	0
2002-10-20	0
2002-10-21	0
2002-10-22	0
2002-10-23	2
2002-10-24	0
2002-10-25	4
2002-10-26	0
2002-10-27	0
2002-10-28	0
2002-10-29	0
2002-10-30	3
2002-10-31	0
2002-11-01	0
2002-11-02	0
2002-11-03	0
2002-11-04	0
2002-11-05	0
2002-11-06	1
2002-11-07	0
2002-11-08	0
2002-11-09	0
2002-11-10	1
2002-11-11	0
2002-11-12	3
2002-11-13	0
2002-11-14	0
2002-11-15	0
2002-11-16	0
2002-11-17	0
2002-11-18	0
2002-11-19	1
2002-11-20	1
2002-11-21	0
2002-11-22	0
2002-11-23	0
2002-11-24	0
2002-11-25	0
2002-11-26	1
2002-11-27	0
2002-11-28	1
2002-11-29	0
2002-11-30	0
2002-12-01	2
2002-12-02	3
2002-12-03	0
2002-12-04	7
2002-12-05	0
2002-12-06	0
2002-12-07	0
2002-12-08	0
2002-12-09	0
2002-12-10	0
2002-12-11	0
2002-12-12	1
2002-12-13	1
2002-12-14	0
2002-12-15	0
2002-12-16	4
2002-12-17	0
2002-12-18	0
2002-12-19	0
2002-12-20	2
2002-12-21	1
2002-12-22	1
2002-12-23	0
2002-12-24	0
2002-12-25	0
2002-12-26	0
2002-12-27	1
2002-12-28	0
2002-12-29	1
2002-12-30	0
2002-12-31	0
2003-01-01	1
2003-01-02	0
2003-01-03	1
2003-01-04	0
2003-01-05	2
2003-01-06	0
2003-01-07	0
2003-01-08	0
2003-01-09	1
2003-01-10	0
2003-01-11	1
2003-01-12	0
2003-01-13	0
2003-01-14	1
2003-01-15	0
2003-01-16	0
2003-01-17	0
2003-01-18	0
2003-01-19	0
2003-01-20	3
2003-01-21	0
2003-01-22	0
2003-01-23	7
2003-01-24	0
2003-01-25	0
2003-01-26	1
2003-01-27	1
2003-01-28	0
2003-01-29	0
2003-01-30	0
2003-01-31	0
2003-02-01	0
2003-02-02	0
2003-02-03	4
2003-02-04	0
2003-02-05	0
2003-02-06	1
2003-02-07	1
2003-02-08	1
2003-02-09	0
2003-02-10	1
2003-02-11	4
2003-02-12	1
2003-02-13	0
2003-02-14	1
2003-02-15	0
2003-02-16	0
2003-02-17	0
2003-02-18	0
2003-02-19	2
2003-02-20	2
2003-02-21	1
2003-02-22	2
2003-02-23	0
2003-02-24	2
2003-02-25	0
2003-02-26	0
2003-02-27	3
2003-02-28	0
2003-03-01	2
2003-03-02	0
2003-03-03	1
2003-03-04	1
2003-03-05	0
2003-03-06	0
2003-03-07	1
2003-03-08	0
2003-03-09	0
2003-03-10	3
2003-03-11	0
2003-03-12	3
2003-03-13	0
2003-03-14	5
2003-03-15	0
2003-03-16	0
2003-03-17	5
2003-03-18	2
2003-03-19	0
2003-03-20	1
2003-03-21	2
2003-03-22	0
2003-03-23	0
2003-03-24	0
2003-03-25	4
2003-03-26	0
2003-03-27	0
2003-03-28	1
2003-03-29	0
2003-03-30	0
2003-03-31	0
2003-04-01	1
2003-04-02	1
2003-04-03	0
2003-04-04	0
2003-04-05	0
2003-04-06	0
2003-04-07	1
2003-04-08	2
2003-04-09	2
2003-04-10	0
2003-04-11	0
2003-04-12	0
2003-04-13	0
2003-04-14	0
2003-04-15	0
2003-04-16	1
2003-04-17	1
2003-04-18	0
2003-04-19	0
2003-04-20	0
2003-04-21	1
2003-04-22	0
2003-04-23	2
2003-04-24	0
2003-04-25	0
2003-04-26	0
2003-04-27	0
2003-04-28	0
2003-04-29	2
2003-04-30	0
2003-05-01	1
2003-05-02	4
2003-05-03	0
2003-05-04	0
2003-05-05	0
2003-05-06	0
2003-05-07	0
2003-05-08	1
2003-05-09	0
2003-05-10	0
2003-05-11	2
2003-05-12	1
2003-05-13	0
2003-05-14	0
2003-05-15	2
2003-05-16	1
2003-05-17	0
2003-05-18	0
2003-05-19	0
2003-05-20	0
2003-05-21	0
2003-05-22	1
2003-05-23	0
2003-05-24	0
2003-05-25	0
2003-05-26	0
2003-05-27	0
2003-05-28	0
2003-05-29	0
2003-05-30	1
2003-05-31	0
2003-06-01	0
2003-06-02	0
2003-06-03	0
2003-06-04	7
2003-06-05	2
2003-06-06	1
2003-06-07	1
2003-06-08	0
2003-06-09	1
2003-06-10	0
2003-06-11	1
2003-06-12	0
2003-06-13	0
2003-06-14	0
2003-06-15	1
2003-06-16	0
2003-06-17	1
2003-06-18	7
2003-06-19	1
2003-06-20	2
2003-06-21	1
2003-06-22	0
2003-06-23	1
2003-06-24	2
2003-06-25	2
2003-06-26	0
2003-06-27	0
2003-06-28	1
2003-06-29	0
2003-06-30	0
2003-07-01	0
2003-07-02	1
2003-07-03	0
2003-07-04	0
2003-07-05	0
2003-07-06	1
2003-07-07	2
2003-07-08	2
2003-07-09	0
2003-07-10	0
2003-07-11	1
2003-07-12	0
2003-07-13	0
2003-07-14	2
2003-07-15	0
2003-07-16	0
2003-07-17	1
2003-07-18	1
2003-07-19	0
2003-07-20	0
2003-07-21	3
2003-07-22	1
2003-07-23	1
2003-07-24	0
2003-07-25	0
2003-07-26	1
2003-07-27	0
2003-07-28	0
2003-07-29	0
2003-07-30	0
2003-07-31	12
2003-08-01	0
2003-08-02	0
2003-08-03	0
2003-08-04	1
2003-08-05	0
2003-08-06	0
2003-08-07	0
2003-08-08	0
2003-08-09	0
2003-08-10	0
2003-08-11	4
2003-08-12	0
2003-08-13	0
2003-08-14	0
2003-08-15	0
2003-08-16	0
2003-08-17	0
2003-08-18	2
2003-08-19	0
2003-08-20	0
2003-08-21	0
2003-08-22	2
2003-08-23	0
2003-08-24	0
2003-08-25	1
2003-08-26	0
2003-08-27	2
2003-08-28	0
2003-08-29	2
2003-08-30	0
2003-08-31	0
2003-09-01	0
2003-09-02	0
2003-09-03	0
2003-09-04	0
2003-09-05	0
2003-09-06	0
2003-09-07	0
2003-09-08	4
2003-09-09	1
2003-09-10	0
2003-09-11	0
2003-09-12	1
2003-09-13	1
2003-09-14	1
2003-09-15	0
2003-09-16	0
2003-09-17	0
2003-09-18	0
2003-09-19	0
2003-09-20	0
2003-09-21	0
2003-09-22	1
2003-09-23	0
2003-09-24	0
2003-09-25	5
2003-09-26	0
2003-09-27	0
2003-09-28	0
2003-09-29	1
2003-09-30	0
2003-10-01	0
2003-10-02	0
2003-10-03	0
2003-10-04	0
2003-10-05	0
2003-10-06	0
2003-10-07	2
2003-10-08	0
2003-10-09	0
2003-10-10	0
2003-10-11	0
2003-10-12	0
2003-10-13	0
2003-10-14	0
2003-10-15	1
2003-10-16	0
2003-10-17	1
2003-10-18	1
2003-10-19	0
2003-10-20	0
2003-10-21	1
2003-10-22	1
2003-10-23	0
2003-10-24	0
2003-10-25	1
2003-10-26	1
2003-10-27	4
2003-10-28	1
2003-10-29	0
2003-10-30	0
2003-10-31	2
2003-11-01	0
2003-11-02	1
2003-11-03	3
2003-11-04	0
2003-11-05	1
2003-11-06	2
2003-11-07	0
2003-11-08	0
2003-11-09	0
2003-11-10	0
2003-11-11	0
2003-11-12	0
2003-11-13	0
2003-11-14	0
2003-11-15	0
2003-11-16	0
2003-11-17	0
2003-11-18	1
2003-11-19	6
2003-11-20	0
2003-11-21	1
2003-11-22	1
2003-11-23	1
2003-11-24	1
2003-11-25	1
2003-11-26	0
2003-11-27	0
2003-11-28	0
2003-11-29	1
2003-11-30	1
2003-12-01	8
2003-12-02	7
2003-12-03	1
2003-12-04	1
2003-12-05	3
2003-12-06	0
2003-12-07	0
2003-12-08	4
2003-12-09	2
2003-12-10	2
2003-12-11	1
2003-12-12	4
2003-12-13	0
2003-12-14	3
2003-12-15	9
2003-12-16	2
2003-12-17	1
2003-12-18	1
2003-12-19	1
2003-12-20	2
2003-12-21	1
2003-12-22	4
2003-12-23	4
2003-12-24	0
2003-12-25	0
2003-12-26	2
2003-12-27	2
2003-12-28	1
2003-12-29	2
2003-12-30	1
2003-12-31	0
2004-01-01	0
2004-01-02	0
2004-01-03	0
2004-01-04	0
2004-01-05	0
2004-01-06	4
2004-01-07	0
2004-01-08	1
2004-01-09	0
2004-01-10	0
2004-01-11	1
2004-01-12	3
2004-01-13	0
2004-01-14	2
2004-01-15	0
2004-01-16	1
2004-01-17	0
2004-01-18	0
2004-01-19	0
2004-01-20	0
2004-01-21	0
2004-01-22	0
2004-01-23	0
2004-01-24	0
2004-01-25	0
2004-01-26	0
2004-01-27	1
2004-01-28	0
2004-01-29	0
2004-01-30	4
2004-01-31	0
2004-02-01	0
2004-02-02	0
2004-02-03	0
2004-02-04	1
2004-02-05	1
2004-02-06	0
2004-02-07	0
2004-02-08	0
2004-02-09	0
2004-02-10	3
2004-02-11	0
2004-02-12	3
2004-02-13	0
2004-02-14	0
2004-02-15	0
2004-02-16	0
2004-02-17	0
2004-02-18	2
2004-02-19	0
2004-02-20	0
2004-02-21	0
2004-02-22	0
2004-02-23	3
2004-02-24	1
2004-02-25	0
2004-02-26	0
2004-02-27	0
2004-02-28	0
2004-02-29	0
2004-03-01	0
2004-03-02	2
2004-03-03	1
2004-03-04	0
2004-03-05	0
2004-03-06	0
2004-03-07	0
2004-03-08	0
2004-03-09	0
2004-03-10	0
2004-03-11	0
2004-03-12	0
2004-03-13	0
2004-03-14	1
2004-03-15	0
2004-03-16	0
2004-03-17	0
2004-03-18	0
2004-03-19	0
2004-03-20	0
2004-03-21	0
2004-03-22	0
2004-03-23	0
2004-03-24	0
2004-03-25	0
2004-03-26	0
2004-03-27	1
2004-03-28	0
2004-03-29	1
2004-03-30	0
2004-03-31	0
2004-04-01	0
2004-04-02	0
2004-04-03	0
2004-04-04	1
2004-04-05	0
2004-04-06	6
2004-04-07	4
2004-04-08	0
2004-04-09	0
2004-04-10	2
2004-04-11	0
2004-04-12	1
2004-04-13	2
2004-04-14	0
2004-04-15	0
2004-04-16	0
2004-04-17	0
2004-04-18	1
2004-04-19	1
2004-04-20	2
2004-04-21	2
2004-04-22	0
2004-04-23	1
2004-04-24	1
2004-04-25	2
2004-04-26	0
2004-04-27	0
2004-04-28	0
2004-04-29	0
2004-04-30	1
2004-05-01	0
2004-05-02	0
2004-05-03	0
2004-05-04	1
2004-05-05	4
2004-05-06	0
2004-05-07	3
2004-05-08	0
2004-05-09	0
2004-05-10	7
2004-05-11	8
2004-05-12	0
2004-05-13	0
2004-05-14	2
2004-05-15	1
2004-05-16	0
2004-05-17	4
2004-05-18	1
2004-05-19	0
2004-05-20	0
2004-05-21	3
2004-05-22	0
2004-05-23	1
2004-05-24	1
2004-05-25	0
2004-05-26	0
2004-05-27	2
2004-05-28	1
2004-05-29	0
2004-05-30	0
2004-05-31	0
2004-06-01	2
2004-06-02	0
2004-06-03	2
2004-06-04	3
2004-06-05	0
2004-06-06	1
2004-06-07	0
2004-06-08	0
2004-06-09	0
2004-06-10	1
2004-06-11	0
2004-06-12	0
2004-06-13	1
2004-06-14	1
2004-06-15	0
2004-06-16	0
2004-06-17	0
2004-06-18	2
2004-06-19	0
2004-06-20	3
2004-06-21	1
2004-06-22	1
[truncated: 922 more rows]

## Sheet: Modeled Injection
Index	Pure Injection
1	0
2	0
3	0
4	0
5	0
6	0
7	2
8	2
9	2
10	0
11	0
12	0
13	3
14	1
15	0
16	1
17	1
18	2
19	3
20	3
21	4
22	4
23	2
24	1
25	2
26	2
27	6
28	7
29	11
30	8
31	4
32	5
33	6
34	14
35	21
36	9
37	11
38	14
39	5
40	6
41	32
42	21
43	23
44	26
45	27
46	16
47	30
48	56
49	56
50	56
51	60
52	58
53	28
54	37
55	86
56	87
57	82
58	82
59	74
60	43
61	69
62	143
63	133
64	145
65	136
66	131
67	80
68	115
69	226
70	220
71	197
72	222
73	225
74	108
75	174
76	372
77	383
78	360
79	355
80	366
81	183
82	245
83	519
84	511
85	485
86	518
87	478
88	254
89	398
90	751
91	775
92	738
93	787
94	759
95	368
96	528
97	1012
98	1022
99	1015
100	1028

## Sheet: CDA2 Summer 2009
Date	Bgrd Count
2007-06-01	0
2007-06-02	0
2007-06-03	0
2007-06-04	4
2007-06-05	3
2007-06-06	2
2007-06-07	4
2007-06-08	2
2007-06-09	0
2007-06-10	0
2007-06-11	4
2007-06-12	5
2007-06-13	3
2007-06-14	2
2007-06-15	4
2007-06-16	0
2007-06-17	0
2007-06-18	3
2007-06-19	1
2007-06-20	2
2007-06-21	2
2007-06-22	4
2007-06-23	0
2007-06-24	0
2007-06-25	2
2007-06-26	4
2007-06-27	1
2007-06-28	2
2007-06-29	1
2007-06-30	0
2007-07-01	1
2007-07-02	4
2007-07-03	3
2007-07-04	0
2007-07-05	6
2007-07-06	3
2007-07-07	0
2007-07-08	0
2007-07-09	2
2007-07-10	1
2007-07-11	2
2007-07-12	11
2007-07-13	2
2007-07-14	0
2007-07-15	0
2007-07-16	4
2007-07-17	4
2007-07-18	2
2007-07-19	4
2007-07-20	1
2007-07-21	0
2007-07-22	0
2007-07-23	5
2007-07-24	7
2007-07-25	3
2007-07-26	3
2007-07-27	1
2007-07-28	0
2007-07-29	0
2007-07-30	4
2007-07-31	1
2007-08-01	3
2007-08-02	4
2007-08-03	0
2007-08-04	0
2007-08-05	0
2007-08-06	5
2007-08-07	2
2007-08-08	4
2007-08-09	2
2007-08-10	1
2007-08-11	0
2007-08-12	0
2007-08-13	5
2007-08-14	2
2007-08-15	1
2007-08-16	3
2007-08-17	3
2007-08-18	0
2007-08-19	0
2007-08-20	3
2007-08-21	0
2007-08-22	3
2007-08-23	4
2007-08-24	1
2007-08-25	0
2007-08-26	1
2007-08-27	5
2007-08-28	4
2007-08-29	3
2007-08-30	3
2007-08-31	2
2007-09-01	0
2007-09-02	0
2007-09-03	0
2007-09-04	6
2007-09-05	2
2007-09-06	5
2007-09-07	0
2007-09-08	0
2007-09-09	0
2007-09-10	0
2007-09-11	8
2007-09-12	0
2007-09-13	5
2007-09-14	2
2007-09-15	0
2007-09-16	1
2007-09-17	3
2007-09-18	3
2007-09-19	7
2007-09-20	4
2007-09-21	2
2007-09-22	1
2007-09-23	0
2007-09-24	5
2007-09-25	7
2007-09-26	6
2007-09-27	5
2007-09-28	3
2007-09-29	0
2007-09-30	0
2007-10-01	2
2007-10-02	5
2007-10-03	4
2007-10-04	4
2007-10-05	3
2007-10-06	0
2007-10-07	0
2007-10-08	0
2007-10-09	5
2007-10-10	6
2007-10-11	6
2007-10-12	6
2007-10-13	0
2007-10-14	0
2007-10-15	6
2007-10-16	5
2007-10-17	3
2007-10-18	6
2007-10-19	4
2007-10-20	0
2007-10-21	0
2007-10-22	5
2007-10-23	6
2007-10-24	2
2007-10-25	4
2007-10-26	3
2007-10-27	1
2007-10-28	0
2007-10-29	5
2007-10-30	4
2007-10-31	5
2007-11-01	5
2007-11-02	0
2007-11-03	0
2007-11-04	0
2007-11-05	0
2007-11-06	0
2007-11-07	2
2007-11-08	8
2007-11-09	3
2007-11-10	0
2007-11-11	0
2007-11-12	1
2007-11-13	5
2007-11-14	7
2007-11-15	5
2007-11-16	3
2007-11-17	1
2007-11-18	0
2007-11-19	9
2007-11-20	2
2007-11-21	8
2007-11-22	0
2007-11-23	2
2007-11-24	0
2007-11-25	0
2007-11-26	6
2007-11-27	3
2007-11-28	8
2007-11-29	6
2007-11-30	4
2007-12-01	1
2007-12-02	0
2007-12-03	8
2007-12-04	15
2007-12-05	2
2007-12-06	5
2007-12-07	5
2007-12-08	0
2007-12-09	0
2007-12-10	6
2007-12-11	9
2007-12-12	11
2007-12-13	7
2007-12-14	10
2007-12-15	0
2007-12-16	0
2007-12-17	8
2007-12-18	7
2007-12-19	12
2007-12-20	8
2007-12-21	7
2007-12-22	0
2007-12-23	0
2007-12-24	0
2007-12-25	0
2007-12-26	7
2007-12-27	9
2007-12-28	4
2007-12-29	0
2007-12-30	0
2007-12-31	0
2008-01-01	0
2008-01-02	11
2008-01-03	7
2008-01-04	6
2008-01-05	0
2008-01-06	0
2008-01-07	13
2008-01-08	7
2008-01-09	8
2008-01-10	8
2008-01-11	9
2008-01-12	0
2008-01-13	0
2008-01-14	4
2008-01-15	8
2008-01-16	3
2008-01-17	6
2008-01-18	5
2008-01-19	0
2008-01-20	0
2008-01-21	0
2008-01-22	8
2008-01-23	4
2008-01-24	9
2008-01-25	2
2008-01-26	0
2008-01-27	0
2008-01-28	10
2008-01-29	9
2008-01-30	4
2008-01-31	13
2008-02-01	5
2008-02-02	1
2008-02-03	0
2008-02-04	11
2008-02-05	11
2008-02-06	6
2008-02-07	8
2008-02-08	7
2008-02-09	0
2008-02-10	0
2008-02-11	11
2008-02-12	3
2008-02-13	5
2008-02-14	10
2008-02-15	3
2008-02-16	0
2008-02-17	0
2008-02-18	0
2008-02-19	10
2008-02-20	4
2008-02-21	7
2008-02-22	6
2008-02-23	0
2008-02-24	0
2008-02-25	9
2008-02-26	8
2008-02-27	6
2008-02-28	5
2008-02-29	3
2008-03-01	0
2008-03-02	0
2008-03-03	6
2008-03-04	12
2008-03-05	9
2008-03-06	10
2008-03-07	4
2008-03-08	0
2008-03-09	0
2008-03-10	8
2008-03-11	11
2008-03-12	4
2008-03-13	9
2008-03-14	2
2008-03-15	0
2008-03-16	0
2008-03-17	5
2008-03-18	2
2008-03-19	8
2008-03-20	7
2008-03-21	8
2008-03-22	0
2008-03-23	0
2008-03-24	11
2008-03-25	9
2008-03-26	9
2008-03-27	6
2008-03-28	5
2008-03-29	0
2008-03-30	0
2008-03-31	6
2008-04-01	9
2008-04-02	10
2008-04-03	6
2008-04-04	0
2008-04-05	0
2008-04-06	0
2008-04-07	3
2008-04-08	7
2008-04-09	3
2008-04-10	5
2008-04-11	2
2008-04-12	0
2008-04-13	0
2008-04-14	6
2008-04-15	6
2008-04-16	3
2008-04-17	7
2008-04-18	1
2008-04-19	0
2008-04-20	0
2008-04-21	2
2008-04-22	3
2008-04-23	4
2008-04-24	3
2008-04-25	3
2008-04-26	0
2008-04-27	0
2008-04-28	3
2008-04-29	3
2008-04-30	3
2008-05-01	6
2008-05-02	2
2008-05-03	0
2008-05-04	0
2008-05-05	4
2008-05-06	4
2008-05-07	2
2008-05-08	5
2008-05-09	7
2008-05-10	0
2008-05-11	0
2008-05-12	4
2008-05-13	1
2008-05-14	5
2008-05-15	6
2008-05-16	4
2008-05-17	0
2008-05-18	0
2008-05-19	7
2008-05-20	4
2008-05-21	2
2008-05-22	2
2008-05-23	5
2008-05-24	0
2008-05-25	0
2008-05-26	0
2008-05-27	6
2008-05-28	4
2008-05-29	6
2008-05-30	6
2008-05-31	0
2008-06-01	0
2008-06-02	3
2008-06-03	5
2008-06-04	3
2008-06-05	4
2008-06-06	5
2008-06-07	0
2008-06-08	0
2008-06-09	3
2008-06-10	4
2008-06-11	4
2008-06-12	1
2008-06-13	0
2008-06-14	0
2008-06-15	0
2008-06-16	1
2008-06-17	4
2008-06-18	3
2008-06-19	4
2008-06-20	8
2008-06-21	0
2008-06-22	0
2008-06-23	5
2008-06-24	1
2008-06-25	6
2008-06-26	5
2008-06-27	2
2008-06-28	0
2008-06-29	0
2008-06-30	2
2008-07-01	5
2008-07-02	4
2008-07-03	5
2008-07-04	0
2008-07-05	0
2008-07-06	0
2008-07-07	3
2008-07-08	3
2008-07-09	4
2008-07-10	2
2008-07-11	2
2008-07-12	0
2008-07-13	0
2008-07-14	2
2008-07-15	2
2008-07-16	1
2008-07-17	3
2008-07-18	0
2008-07-19	0
2008-07-20	0
2008-07-21	0
2008-07-22	2
2008-07-23	4
2008-07-24	2
2008-07-25	1
2008-07-26	0
2008-07-27	0
2008-07-28	5
2008-07-29	1
2008-07-30	1
2008-07-31	5
2008-08-01	2
2008-08-02	0
2008-08-03	0
2008-08-04	6
2008-08-05	2
2008-08-06	0
2008-08-07	1
2008-08-08	2
2008-08-09	0
2008-08-10	0
2008-08-11	3
2008-08-12	0
2008-08-13	3
2008-08-14	1
2008-08-15	1
2008-08-16	0
2008-08-17	0
2008-08-18	2
2008-08-19	3
2008-08-20	2
2008-08-21	1
2008-08-22	5
2008-08-23	0
2008-08-24	0
2008-08-25	4
2008-08-26	2
2008-08-27	3
2008-08-28	3
2008-08-29	1
2008-08-30	0
2008-08-31	0
2008-09-01	0
2008-09-02	2
2008-09-03	4
2008-09-04	3
2008-09-05	1
2008-09-06	0
2008-09-07	0
2008-09-08	2
2008-09-09	6
2008-09-10	5
2008-09-11	6
2008-09-12	1
2008-09-13	0
2008-09-14	0
2008-09-15	1
2008-09-16	2
2008-09-17	5
2008-09-18	3
2008-09-19	3
2008-09-20	0
2008-09-21	0
2008-09-22	2
2008-09-23	3
2008-09-24	3
2008-09-25	5
2008-09-26	1
2008-09-27	0
2008-09-28	0
2008-09-29	2
2008-09-30	2
2008-10-01	4
2008-10-02	4
2008-10-03	3
2008-10-04	0
2008-10-05	0
2008-10-06	1
2008-10-07	5
2008-10-08	2
2008-10-09	3
2008-10-10	5
2008-10-11	0
2008-10-12	0
2008-10-13	0
2008-10-14	3
2008-10-15	6
2008-10-16	5
2008-10-17	7
2008-10-18	0
2008-10-19	0
2008-10-20	6
2008-10-21	8
2008-10-22	2
2008-10-23	3
2008-10-24	1
2008-10-25	0
2008-10-26	0
2008-10-27	7
2008-10-28	5
2008-10-29	4
2008-10-30	10
2008-10-31	6
2008-11-01	0
2008-11-02	0
2008-11-03	5
2008-11-04	5
2008-11-05	1
2008-11-06	4
2008-11-07	1
2008-11-08	0
2008-11-09	0
2008-11-10	3
2008-11-11	0
2008-11-12	3
2008-11-13	7
2008-11-14	3
2008-11-15	0
2008-11-16	0
2008-11-17	6
2008-11-18	2
2008-11-19	7
2008-11-20	6
2008-11-21	7
2008-11-22	0
2008-11-23	0
2008-11-24	7
2008-11-25	7
2008-11-26	5
2008-11-27	0
2008-11-28	5
2008-11-29	0
2008-11-30	0
2008-12-01	3
2008-12-02	8
2008-12-03	6
2008-12-04	7
2008-12-05	6
2008-12-06	1
2008-12-07	0
2008-12-08	10
2008-12-09	10
2008-12-10	7
2008-12-11	12
2008-12-12	4
2008-12-13	0
2008-12-14	0
2008-12-15	7
2008-12-16	11
2008-12-17	7
2008-12-18	6
2008-12-19	8
2008-12-20	0
2008-12-21	0
2008-12-22	11
2008-12-23	11
2008-12-24	5
2008-12-25	0
2008-12-26	0
2008-12-27	0
2008-12-28	0
2008-12-29	9
2008-12-30	8
2008-12-31	3
2009-01-01	0
2009-01-02	10
2009-01-03	0
2009-01-04	0
2009-01-05	11
2009-01-06	5
2009-01-07	7
2009-01-08	7
2009-01-09	11
2009-01-10	0
2009-01-11	0
2009-01-12	3
2009-01-13	12
2009-01-14	7
2009-01-15	3
2009-01-16	5
2009-01-17	0
2009-01-18	0
2009-01-19	0
2009-01-20	2
2009-01-21	12
2009-01-22	6
2009-01-23	5
2009-01-24	0
2009-01-25	0
2009-01-26	6
2009-01-27	4
2009-01-28	4
2009-01-29	4
2009-01-30	3
2009-01-31	0
2009-02-01	0
2009-02-02	8
2009-02-03	2
2009-02-04	5
2009-02-05	10
2009-02-06	1
2009-02-07	0
2009-02-08	0
2009-02-09	9
2009-02-10	9
2009-02-11	4
2009-02-12	10
2009-02-13	1
2009-02-14	0
2009-02-15	0
2009-02-16	0
2009-02-17	9
2009-02-18	5
2009-02-19	15
2009-02-20	9
2009-02-21	0
2009-02-22	0
2009-02-23	7
2009-02-24	9
2009-02-25	5
2009-02-26	7
2009-02-27	5
2009-02-28	0
2009-03-01	0
2009-03-02	3
2009-03-03	8
2009-03-04	11
2009-03-05	10
2009-03-06	6
2009-03-07	0
2009-03-08	0
2009-03-09	9
2009-03-10	9
2009-03-11	8
2009-03-12	3
2009-03-13	3
2009-03-14	0
2009-03-15	0
2009-03-16	9
2009-03-17	9
2009-03-18	2
2009-03-19	4
2009-03-20	7
2009-03-21	0
2009-03-22	0
2009-03-23	7
2009-03-24	7
2009-03-25	6
2009-03-26	4
2009-03-27	8
2009-03-28	0
2009-03-29	0
2009-03-30	5
2009-03-31	8
2009-04-01	4
2009-04-02	2
2009-04-03	5
2009-04-04	0
2009-04-05	0
2009-04-06	9
2009-04-07	5
2009-04-08	2
2009-04-09	3
2009-04-10	4
2009-04-11	0
2009-04-12	0
2009-04-13	10
2009-04-14	2
2009-04-15	6
2009-04-16	4
2009-04-17	6
2009-04-18	0
2009-04-19	0
2009-04-20	6
2009-04-21	10
2009-04-22	6
2009-04-23	12
2009-04-24	5
2009-04-25	1
2009-04-26	0
2009-04-27	2
2009-04-28	8
2009-04-29	3
2009-04-30	11
2009-05-01	7
2009-05-02	0
2009-05-03	0
2009-05-04	10
2009-05-05	6
2009-05-06	5
2009-05-07	7
2009-05-08	2
2009-05-09	0
2009-05-10	0
2009-05-11	11
2009-05-12	4
2009-05-13	4
2009-05-14	8
2009-05-15	2
2009-05-16	0
2009-05-17	0
2009-05-18	6
2009-05-19	2
2009-05-20	3
2009-05-21	2
2009-05-22	2
2009-05-23	0
2009-05-24	0
2009-05-25	0
2009-05-26	3
2009-05-27	9
2009-05-28	7
2009-05-29	2
2009-05-30	0
2009-05-31	0
2009-06-01	5
2009-06-02	4
2009-06-03	2
2009-06-04	2
2009-06-05	1
2009-06-06	0
2009-06-07	0
2009-06-08	5
2009-06-09	1
2009-06-10	2
2009-06-11	8
2009-06-12	2
2009-06-13	0
2009-06-14	0
2009-06-15	5
2009-06-16	3
2009-06-17	5
2009-06-18	2
2009-06-19	3
2009-06-20	0
2009-06-21	1
2009-06-22	3
2009-06-23	3
2009-06-24	6
2009-06-25	4
2009-06-26	1
2009-06-27	0
2009-06-28	0
2009-06-29	5
2009-06-30	12
2009-07-01	4
2009-07-02	2
2009-07-03	0
2009-07-04	0
2009-07-05	1
2009-07-06	2
2009-07-07	5
2009-07-08	4
2009-07-09	5
2009-07-10	2
2009-07-11	0
2009-07-12	0
2009-07-13	2
2009-07-14	3
2009-07-15	3
2009-07-16	5
2009-07-17	2
2009-07-18	0
2009-07-19	0
2009-07-20	4
2009-07-21	3
2009-07-22	1
2009-07-23	5
2009-07-24	1
2009-07-25	0
2009-07-26	0
2009-07-27	1
2009-07-28	5
2009-07-29	2
2009-07-30	3
2009-07-31	0
2009-08-01	0
2009-08-02	0
2009-08-03	5
2009-08-04	3
2009-08-05	2
2009-08-06	4
2009-08-07	1
2009-08-08	0
2009-08-09	0
2009-08-10	2
2009-08-11	2
2009-08-12	1
2009-08-13	0
2009-08-14	3
2009-08-15	0
2009-08-16	0
2009-08-17	3
2009-08-18	1
2009-08-19	2
2009-08-20	4
2009-08-21	3
2009-08-22	0
2009-08-23	0
2009-08-24	7
2009-08-25	1
2009-08-26	4
2009-08-27	3
2009-08-28	1
2009-08-29	0
2009-08-30	0
2009-08-31	8
2009-09-01	4
2009-09-02	2
2009-09-03	4
2009-09-04	1
2009-09-05	0
2009-09-06	0
2009-09-07	0
2009-09-08	5
2009-09-09	5
2009-09-10	7
2009-09-11	3
2009-09-12	0
2009-09-13	0
2009-09-14	6
2009-09-15	8
2009-09-16	2
2009-09-17	7
2009-09-18	8
2009-09-19	0
2009-09-20	0
2009-09-21	8
2009-09-22	7
2009-09-23	10
2009-09-24	8
2009-09-25	5
2009-09-26	0
2009-09-27	0
2009-09-28	3
2009-09-29	7
2009-09-30	8
2009-10-01	13
2009-10-02	6
2009-10-03	0
2009-10-04	0
2009-10-05	9
2009-10-06	4
2009-10-07	10
2009-10-08	9
2009-10-09	9
2009-10-10	0
2009-10-11	0
2009-10-12	0
2009-10-13	8
2009-10-14	12
2009-10-15	17
2009-10-16	14
2009-10-17	0
2009-10-18	0
2009-10-19	8
2009-10-20	14
2009-10-21	8
2009-10-22	12
2009-10-23	6
2009-10-24	0
2009-10-25	0
2009-10-26	9
2009-10-27	15
2009-10-28	6
2009-10-29	8
2009-10-30	7
2009-10-31	1
2009-11-01	0
2009-11-02	8
2009-11-03	12
2009-11-04	5
2009-11-05	8
2009-11-06	6
2009-11-07	0
2009-11-08	0
2009-11-09	9
2009-11-10	3
2009-11-11	0
2009-11-12	6
2009-11-13	7
2009-11-14	0
2009-11-15	0
2009-11-16	5
2009-11-17	11
2009-11-18	5
2009-11-19	5
2009-11-20	6
2009-11-21	0
2009-11-22	0
2009-11-23	8
2009-11-24	4
2009-11-25	3
2009-11-26	0
2009-11-27	6
2009-11-28	0
2009-11-29	0
2009-11-30	8
2009-12-01	8
2009-12-02	5
2009-12-03	6
2009-12-04	4
2009-12-05	0
2009-12-06	0
2009-12-07	7
2009-12-08	9
2009-12-09	11
2009-12-10	12
