# Supplementary material for: Can long-term historical data from electronic medical records improve surveillance for epidemics of acute respiratory infections? A systematic evaluation
Source: PLoS One. 2018 Jan 31;13(1):e0191324. doi: 10.1371/journal.pone.0191324 (PMC5791979; doi:10.1371/journal.pone.0191324)
Supplement: S2 File — The file is a compressed folder containing instructions and all files required to run and adjust the epidemic model used in this work. (ZIP) [file pone.0191324.s002.zip]

Archive with 41 entries (38 files):
- Outbreak Generator copy/
- Outbreak Generator copy/Case_Generator5.asv
- __MACOSX/
- __MACOSX/Outbreak Generator copy/
- __MACOSX/Outbreak Generator copy/._Case_Generator5.asv
- Outbreak Generator copy/Case_Generator5.m
- __MACOSX/Outbreak Generator copy/._Case_Generator5.m
- Outbreak Generator copy/Date_Generator5a.asv
- __MACOSX/Outbreak Generator copy/._Date_Generator5a.asv
- Outbreak Generator copy/Date_Generator5a.m
- __MACOSX/Outbreak Generator copy/._Date_Generator5a.m
- Outbreak Generator copy/Epidemic_5.asv
- __MACOSX/Outbreak Generator copy/._Epidemic_5.asv
- Outbreak Generator copy/Epidemic_5a.m
- __MACOSX/Outbreak Generator copy/._Epidemic_5a.m
- Outbreak Generator copy/Instructions.pdf
- __MACOSX/Outbreak Generator copy/._Instructions.pdf
- Outbreak Generator copy/Outbreak Generator Documentation.pdf
- __MACOSX/Outbreak Generator copy/._Outbreak Generator Documentation.pdf
- Outbreak Generator copy/Prob_of_Discovery.xls
- __MACOSX/Outbreak Generator copy/._Prob_of_Discovery.xls
- Outbreak Generator copy/Prob_of_Intro.xls
- __MACOSX/Outbreak Generator copy/._Prob_of_Intro.xls
- Outbreak Generator copy/Summed_Discovered_Cases.m
- __MACOSX/Outbreak Generator copy/._Summed_Discovered_Cases.m
- Outbreak Generator copy/Summed_Infections.m
- __MACOSX/Outbreak Generator copy/._Summed_Infections.m
- Outbreak Generator copy/Summed_Recorded_Cases.m
- __MACOSX/Outbreak Generator copy/._Summed_Recorded_Cases.m
- Outbreak Generator copy/Summed_Results.asv
- __MACOSX/Outbreak Generator copy/._Summed_Results.asv
- Outbreak Generator copy/Zip_Code_Densities 2.xls
- __MACOSX/Outbreak Generator copy/._Zip_Code_Densities 2.xls
- Outbreak Generator copy/Zip_Code_Densities.xls
- __MACOSX/Outbreak Generator copy/._Zip_Code_Densities.xls
- Outbreak Generator copy/Zip_Code_Distances.xls
- __MACOSX/Outbreak Generator copy/._Zip_Code_Distances.xls
- Outbreak Generator copy/Zip_Code_Model5.asv
- __MACOSX/Outbreak Generator copy/._Zip_Code_Model5.asv
- Outbreak Generator copy/Zip_Code_Model5.m
- __MACOSX/Outbreak Generator copy/._Zip_Code_Model5.m
