# Supplementary material for: Can long-term historical data from electronic medical records improve surveillance for epidemics of acute respiratory infections? A systematic evaluation
Source: PLoS One. 2018 Jan 31;13(1):e0191324. doi: 10.1371/journal.pone.0191324 (PMC5791979; doi:10.1371/journal.pone.0191324)
Supplement: S2 File — The file is a compressed folder containing instructions and all files required to run and adjust the epidemic model used in this work. (ZIP) [file pone.0191324.s002.zip › Outbreak Generator copy/Case_Generator5.m]

% Case generator - decides which cases become known to the VAMHCS

% Current version - Case_generator5.m

% Gary Smith, August 19th, 2005

% *************************************************************************

% DATA FILES(S)
%(1) Sorted_Results.xls (Columns 1-20: cases by age-group, Column 21:
% zip code; column 22: total current infectious cases, column 23: week)

%(2) Prob_of_Discovery ( 3 columns: probability of hospitalization,
%probability of visiting ER, probability of visiting a clinic; 3 rows:
%age-group 0-14 years, 15-64 years, 65+ years)(Menec et al., 2003)  

% MODEL PARAMETERS THAT CAN BE ALTERED: severity modifier (15.36 default)

% READ IN THE DATA

%(1) The number of new cases per week per zip code
Sorted_Results = xlsread('Sorted_Results');
% What are the dimensions of the data array?
[rmax cmax]= size(Sorted_Results); 

%(2) The probability matrix from Menec et al. (2003) 
P = xlsread('Prob_of_Discovery');
P = 15.36*P; %Multiply by severity modifier: Alter this as needed.

% INITIALIZE THE RESULTS FILE THAT RECORDS WHICH CASES ARE DICOVERED

Discovered_Cases = zeros(rmax,cmax);

% FIRST, DECIDE WHETHER THE CASE COMES TO THE ATTENTION OF MEDICAL
% RECORDS IN GENERAL (NOT JUST THE VA)

for r = 1:rmax  %The number of rows in the data array

for c = 1:cmax-3  % The first twenty columns in the data array
    
    if c < 4
  
        P1 = P(1,1);  % Age-groups 0-14yrs
        P2 = P(1,2);
        P3 = P(1,3);
        
    elseif c > 4 & c <14
  
        P1 = P(2,1);  % Age-groups 15-64 years
        P2 = P(2,2);
        P3 = P(2,3);
        
    elseif c > 13
        
        P1 = P(2,1);  % Age-groups 65+ years
        P2 = P(2,2);
        P3 = P(2,3);
        
    end
    
Max_Cases = floor(Sorted_Results(r,c));
% Round down to the nearest integer

if Max_Cases > 0      
        Reported_Case  = 0;
        for i = 1:Max_Cases
            Reported_Case1= Reported_Case;
            if rand < P1  % is the case hospitalized?
                Reported_Case = Reported_Case1+1;
            elseif rand < P2 % Does the case go to the ER?
                Reported_Case = Reported_Case1+1;
            elseif rand < P3 % Does the case go to a clinic?
                Reported_Case = Reported_Case1+1;
            end 
        end % end of case series
else
    Reported_Case = 0; % If Max_Cases = 0 there are no cases to discover
end
Discovered_Cases(r,c) = Reported_Case; % Fill in the (r,c) element of the
                                      % discovered cases results file 

end  % end of columns, move on to the next row...
end  % end of rows

% SO FAR, ALL WE HAVE DONE IS DECIDE WHETHER A CASE IS DETECTED BY ANY
% MEDICAL AUTHORITY (NOT JUST THE VA). 

% NOW WE HAVE TO TAKE ACCOUNT OF THE ELIGIBILTY CRITERIA FOR THE VA MEDICAL
% SYSTEM TO DETERMINE WHETHER THE DISCOVERED CASE IS INCLUDED IN THE VA
% MEDICAL RECORDS.


VA_Recorded_Cases = zeros(rmax,cmax);

for r = 1:rmax  %The number of rows in the data array

for c = 1:cmax-3  % The first twenty columns in the data array
    
Max_Cases = Discovered_Cases(r,c);

if Max_Cases >0
    VA_Case = 0;
for i = 1:Max_Cases
    VA_Case1 = VA_Case;
    if rand <0.5 % the case is male
        if c < 5
            VA_Case = VA_Case1+0;
        elseif c >4 & c < 14
            if rand < 0.19
                VA_Case = VA_Case1+1;
            end
        elseif c >13
            if rand < 0.71
                VA_Case = VA_Case1+1;
            end
        end
        else    % the case is female
            if c < 5
            VA_Case = VA_Case1+0;
        elseif c >4 & c < 14
            if rand < 0.013
                VA_Case = VA_Case1+1;
            end
        elseif c >13
            if rand < 0.016
                VA_Case = VA_Case1+1;
            end
            end
    end
end
    else
        VA_Case = 0;
end
VA_Recorded_Cases(r,c) = VA_Case;
end
end

% Sum the cases recorded by the VA medical record system across all age
% groups for each row in 'VA_Recorded_Cases'
dataset = sum(VA_Recorded_Cases, 2); 
% Forms the basis of the input file used by Date_generator5.m

% Now insert the zip code (column 21), the total number of cases - both
% discovered and undiscovered (column 22), and the week number (column 23)
% in those arrays that provide a detailed breakdown of the results...

for r = 1:rmax
    for column = 21:23
     Discovered_Cases(r,column) = Sorted_Results(r,column);
    VA_Recorded_Cases(r,column) = Sorted_Results(r,column);
    end
end

% Now insert the zip code and the week number in the array that will
% provide the input to Date_generator5.m

    for r = 1:rmax
        dataset(r,2)= Sorted_Results(r,23);
        dataset(r,3)= Sorted_Results(r,21);
    end

% Remove all rows in dataset that have no cases...
[r c] = find(dataset==0);
dataset(r,:)=[];
    
% WRITE THE RESULTS TO EXCEL FILES:

% (1)Discovered_Cases.xls contains all known cases grouped by age-class, 
% week number and zip code (Columns 1-20: cases by age-group, Column 21:
% zip code; column 22: total known and unknown cases, column 23: week)

% (2)VA_Recorded_Cases.xls contains all cases in VA medical record grouped
% by age-class, week number and zip code (Columns 1-20: cases by age-group, 
% Column 21:zip code; column 22: total known and unknown cases, column 23: 
% week)

% (3) Dataset.xls contains all cases in VA medical record grouped by week
% number and zip code (ie the cases have been summed across all age groups)
% (Column 1: new cases that become know to the VA, column 2: week number, 
% column 3: zip code).


xlswrite('Discovered_Cases', Discovered_Cases);
xlswrite('VA_Recorded_Cases', VA_Recorded_Cases);
xlswrite('dataset', dataset);
Comment = ['Rename, delete or move all results files before next run']
Filenames = ['Discovered_Cases.xls, VA_Recorded_Cases.xls, dataset.xls']
   
