# Supplementary material for: Can long-term historical data from electronic medical records improve surveillance for epidemics of acute respiratory infections? A systematic evaluation
Source: PLoS One. 2018 Jan 31;13(1):e0191324. doi: 10.1371/journal.pone.0191324 (PMC5791979; doi:10.1371/journal.pone.0191324)
Supplement: S2 File — The file is a compressed folder containing instructions and all files required to run and adjust the epidemic model used in this work. (ZIP) [file pone.0191324.s002.zip › Outbreak Generator copy/Date_Generator5a.asv]

% Assigns cases to dates, sums them and sorts in date/zipcode order
% Date_Generator5a.m

%**************************************************************************

% LOG
% Date_Generator5a.m corrects an error in Date_Generator5.m (

% DATA FILE(S) 
% (1) dataset.xls (3 columns, new cases, week, zipcode)

% SUMMARY OF WHAT THIS PROGRAM DOES...

% (1) Takes the weekly report of new cases and assigns each case to a
% particular recording day for the week just elapsed. 

% (2) Sums all the new case records in a given zip code assigned to a
% particular day and dcreates a final results file


% READ IN THE DATA (3 columns, new cases, week, zipcode)

data = xlsread('dataset.xls');

% WHEN DID THE EPIDEMIC BEGIN?

origin = '1-oct-2002'; % Day zero for the epidemic; alter as needed.

% CONVERT ALL TIMES TO DATES IN EXCEL SERIAL NUMBER FORMAT

% The next line converts the day the epidemic started to excel serial 
% number format for dates.
startdate = datenum(origin)-(datenum('1-jan-1900')-2);

% TAKE THE weeks COLUMN IN THE DATA FILE, 
%(1) SET THE INITIAL 0 TO STARTDATE, 
%(2) CONVERT THE REMAINING WEEKS TO DAYS 
%(3)AND THEN TO EXCEL SERIAL NUMBER DATE FORMAT
 

[r c] = size(data); % What are the dimensions of the data array?
for i = 1:r
    data(i,2) = startdate+(data(i,2)*7); 
    % converts weeks to days and then to excel serial number format
end


% ASSIGN EACH CASE A DATE IN THE PREVIOUS WEEK WHEN IT WAS ENTERED INTO 
% THE VA RECORD

output2 = zeros(1,3); % Initialize
for datarow=1:r  
    newline2 = zeros(1,3);
    for j = 1: data(datarow,1) 
        % 'data(datarow,1)' = the number of cases. If the number of cases
        % is zero, MATLAB skips the loop (j=1:0)
        t1 = round(6*rand); % generate a random number between 0 and 7
        newdate = data(datarow,2)-t1; % subtract from the current date
        % write result to a record called newline1
        newline1 = [1, newdate, data(datarow,3)];
        % Concatenate this new row with the array newline2
        newline2 = cat(1,newline1,newline2);
    end
    % Sort newline2 in date order
    Sorted_newline2 = sortrows(newline2, [2 3]);
    % Find and delete all rows containing zeros
    [r c]=find(Sorted_newline2==0);
    Sorted_newline2(r,:) = [];      
    
% SUM THE NUMBER OF CASES REPORTED ON THE SAME DAY IN THE SAME ZIP CODE 

% Note: every case in Sorted_newline2 is in the same zipcode, only the 
% dates differ...
    [r c] = size(Sorted_newline2);
    if r>1
      firstdate = Sorted_newline2(1,2);  
      enddate = Sorted_newline2(r,2); 
      output = zeros(1,3); % Initialize
      for serialdate = firstdate:enddate
      % Count the number of rows in Sorted_Newline2 that have the same date
      % The count is the number of cases that fall on that date
     [row column] = find(Sorted_newline2==serialdate);
     [p,q] = size(row); % p is the number of rows containing the current 
                        % value of serial date = the number of cases on
                        % that date
     cases = p;
     % Create a row containing cases, serial date, zip code
     output3 =[cases, serialdate,data(datarow,3)];
     % Concatenate the row into the array called output
     output = cat(1,output3, output);
     end  
        
    else
     output = Sorted_newline2; % for those serial dates with only one case
    end
    % Concatenate this week in this zip code with all previous weeks
    output2= cat(1,output2,output);
end
% Sort the final results file first by date, then by zip code...
Sorted_output = sortrows(output2, [2,3]);

% get rid of any zero entries (ie no cases)
[r c] = find(Sorted_output==0);
Sorted_output(r,:)=[];

% THE OUTPUT FILE IS CALLED Sorted_output (n,3) 
% [cases, serial dates, zip code]

% Reorder the columns to match those in Shawn's file,
Reordered_output = Sorted_output(:,[2,1,3]);

% Write to an Excel Speadsheet
Comment = ['Columns are VISIT_DATE, ILI_COUNT, ZIP_CODE'] 
xlswrite('Jills data', Reordered_output)
        
