# Supplementary material for: Can long-term historical data from electronic medical records improve surveillance for epidemics of acute respiratory infections? A systematic evaluation
Source: PLoS One. 2018 Jan 31;13(1):e0191324. doi: 10.1371/journal.pone.0191324 (PMC5791979; doi:10.1371/journal.pone.0191324)
Supplement: S2 File — The file is a compressed folder containing instructions and all files required to run and adjust the epidemic model used in this work. (ZIP) [file pone.0191324.s002.zip › Outbreak Generator copy/Epidemic_5.asv]

% ILI MODEL - determinstic, age-structured outbreaks by zipcode.

%**************************************************************************
% LOG (a record of edits through various versions - useful for debugging)

% Epidemic_5.m

% Columns 1-20 of the CASES matrix is the number of NEW CASES in each age-
% class. Column 21 is the zip code. Column 22 is the TOTAL NUMBER of
% currently infectious people. Column 23 is the WEEK of the outbreak in
% that zip code (beginning at week 0 and ending at week 53).

% In this version. the results files are labelled simply by zip code (eg
% 21205.xls and not New cases 21215.xls as before. This was necessary to
% make the results file compatible with the spatial model...

% Epidemic_4.m

% The plots are suppressed and now only the zip code number is written to
% the screen

% Epidemic_3.m

% The epidemic begins with a small number of cases (see Y0)

% Epidemic_2.m

% The program reads an Excel spreadsheet called zip_code_densities.xls.
% The file contains 30 zip code numbers in column 1 and the number of
% people resident in that zip code in column 2.

% The program then loops 30 times and simulates the epidemic for each zip
% code number in turn, saving the results in separate Excel files 
% Epidemic_1.m

% (the Zip Code(zip)is added to each end of each row in the results matrix,
% CASES,  and then the entire matrix is written to an Excel file that 
% includes the Zip Code as a part of its name, eg New cases 21215.xls) 1
% (The total size of the population (Pop) can be altered. The proportional
% age class structure remains as reported in the US CENSUS 2000). 1

% influenza_like_illness_8.m

% Changes culminating in influenza_like_illness_8.
% (add the capacity to report the number of deaths per week attributable
%  to influenza/pneumona) 7e
% (add the capacity to report the number of new cases per week)7d
% (add in an age dependent case mortality - probaility of dying) 7c
% (add in age-specific birth rate) 7b
% (add in an age dependent background death rate)7a

% END OF LOG
%**************************************************************************

% DATA FILE(S)
% None

% MODEL PARAMETERS THAT CAN BE ALTERED
% The transmission parameter, beta

% OUTPUT

%
%     (a) "Zip Code.xls - a weekly report of the number of new
%          cases (rows = weeks, columns equal demographic age classes 1-20)


% THE SOLUTION METHOD IS BASED UPON A TEMPLATE DEVELOPED BY 
% DR CHRIS RORRES, 2003-2004, SECTION OF EPIDEMIOLOGY AND PUBLIC HEALTH,
% UNIVERSITY OF PENNSYLVANIA SCHOOL OF VETERINARY MEDICINE.

% The time units for this program are in weeks:
%     - the model parameters are finite rates per host per week
%     - the time step is one week
%     - the duration of each age class is one week
%     - the phrase,  "age-class", is reserved for the weekly increments
%       that determine the succesive time steps for the solver
%     - the phrase, "demographic age-class" refers to the 5 year groupings
%       that are conventional in human demography and which are used here
%       to define the intial age structure of the population of Baltimore
%     - a new graph is plotted each week during the run

% This program generates a time-varying graph in real time of various 
% age-specific population densities in a model epidemic. The independent
% variables are age (a) and time (t), both measured in weeks. 
% The population densities of the four stages of the epidemic are:
% 
% X(a,t) = individuals susceptible to infection
% H(a,t) = individuals infected, but not yet infectious (the latent phase)
% Y(a,t) = individuals who are infectious
% Z(a,t) = individuals with lifelong immunity after having been infected
% 
% N(a,t) = density of entire population = X+H+Y+Z
% C(a,t) = accumulated number of cases each week
% P(a,t) = accumulated number of deaths each week
%
% There is no class with maternally derived antibodies
% 
% The system of ODE's along the characteristics a=t+constant are:
% 
% dX(a,t)/dt =                      -(lambda(a,t)+mu(a))*X(a,t)
% dH(a,t)/dt = lambda(a,t)*X(a,t)         -(sigma+mu(a))*H(a,t)
% dY(a,t)/dt =       sigma*H(a,t)-(gamma+alpha(a)+mu(a))*Y(a,t)
% dZ(a,t)/dt =       gamma*Y(a,t)               -(mu(a))*Z(a,t)
% 
% Adding the equations gives:
% dN(a,t)/da = -mu(a)*N(a,t)-alpha(a)*Y(a,t)
%
% The cumulative number of new cases for each week is obtained via
% dC(a,t)/dt =       sigma*H(a,t)

% The cumulative number of pneumonia deaths for each week is obtained via
% dP(a,t)/dt = alpha(a)*Y(a,t)

% THE MODEL PARAMETERS
%
% Here, sigma and gamma are independent of age
%
%       sigma = the fraction of infected individuals (H) that moves
%               into the infectious class (Y) in one week.
%       gamma = the fraction of infectious individuals (Y) that moves
%               into the recovered/immune class, Z, in one week

% But mu(a) and alpha(a) are assumed to be potentially age dependent
% 
%       mu(a) = the fraction in each age class (a)that die in one week for
%               reasons not associated with the infection
% 
%    alpha(a) = the fraction in each age class (a) of infectious
%               individuals (Y) that die as a direct reult of the
%               infection
% 
% lambda(a,t) is the per capita force of infection
% 
% lambda is a function of Y(a,t) and N(a,t) through the equation
% 
% lambda = integral(0,L, beta(a,a')Y(a',t), a')/integral(0,L, N(a',t), a').
% 
% Here, beta could be some age-specific kernel that determines the effect 
% of an infectious individual of age a' on a susceptible individual of 
% age a. However, in this preliminary version of the model (ver 7), a 
% formulation is chosen such that beta is independent of age in both
% infectious and susceptible individuals. Thus the force of infection
% Tvaries only with the density of infectious individuals.

% The MatLab program in this window is executed by pressing 
% the "F5" key on the keyboard while this window is the 
% active window. Upon execution, a graph window will appear
% showing the time evolution of the population.

% To stop the execution of the program, execute the command control-c
% in the basic MatLab window.
%**************************************************************************
%**************************************************************************
% ENTER PARAMETER VALUES AND INITIAL POPULATION DENSITIES:
%**************************************************************************

zip_code_densities = xlsread('zip_code_densities.xls');

for jjj = 1:30
    
zip = zip_code_densities(jjj,1)
pop = zip_code_densities(jjj,2);

% Enter L, the maximum lifespan of a host in YEARS.

  L= 100; % 

% Enter dt_days, the duration of each age-class in DAYS:
  dt_days = 7; % An assignment of 7 sets the units to weeks
  
% Enter years_max, the number of years the simulation is to run:
  years_max=1;

% Let the program convert the duration of an age class (or time step)
% to weeks. 1/dt is the number of time steps per week:
  dt=dt_days/7;
  
% Let the program compute the number of age classes (nnn)in a lifespan.
% The "ceil(x)" function rounds x up to the next integer.
% Note that nnn*dt will generally be slightly more than L.
  nnn=ceil(L/(dt_days/365.25)); % Don't forget the effect of leap years
% EXAMPLE: if L = 100 years maximum lifespan and the divisor is = 7/365.25  
% = 0.0192,  then nnn = 5218 (that is, there are approximately 5218 weeks
% [age-classes] in a single maximum lifespan)

% Enter the following CONSTANT population parameters:
% The time units are per WEEK.
% The method is to first compute the instantaneous rate/host/week
% and then convert that to a finite rate.

% 1/LATENT PERIOD = 1/1
  sigma_inst = 1; 
  sigma = 1-exp(-sigma_inst*dt);
  
% 1/DURATION OF INFECTIOUS PERIOD = 1/2
  gamma_inst = 0.5;
  gamma = 1-exp(-gamma_inst*dt);

% BACKGROUND DEATH RATE

% Enter the age-specific background death rate for each demographic 
% age class as a row vector with with nnn-1 entries

% Data for death rate from United States Life Table Functions in calendar
% Year 1944 (http://www.ssa.gov/OACT/index.html) Actuarial Resources from
% the Office of the Chief Actuary (Social Security on-line).

mu= zeros(1,nnn-1); % Initialize the background death rates
% Notice the dimension of the vector, see below also...

% ENTER THE BACKGROUND MORTAILITY FOR EACH MAJOR DEMOGRAPHIC AGE CLASS
% The mortality entered is the PROBABILITY of dying in one time step (that
% is in one week)

% The death rate for males and females is actually slightly different.
% This is ignored and an unweighted average was used.

deathrate1 = 3.72392E-05;     % 0-4 year age class
deathrate2 = 3.80229E-06;     % 5-9 year age class
deathrate3 = 4.81213E-06;     % 10-14 year age class
deathrate4 = 1.65089E-05;     % 15-19 year age class
deathrate5 = 2.0709E-05;      % 20-24 year age class
deathrate6 = 2.33004E-05;     % 25-29 year age class
deathrate7 = 3.11382E-05;     % 30-34 year age class
deathrate8 = 4.02625E-05;     % 35-39 year age class
deathrate9 = 5.29021E-05;     % 40-44 year age class
deathrate10 = 7.33003E-05;    % 45-49 year age class
deathrate11 = 0.000111838;    % 50-54 year age class
deathrate12 = 0.000171135;    % 55-59 year age class
deathrate13 = 0.00027252;     % 60-64 year age class
deathrate14 = 0.000432397;    % 65-69 year age class
deathrate15 = 0.000636082;    % 70-74 year age class
deathrate16 = 0.000997049;    % 75-79 year age class
deathrate17 = 0.001606457;    % 80-84 year age class
deathrate18 = 0.002600764;    % 85-89 year age class
deathrate19 = 0.004147128;    % 90-94 year age class
deathrate20 = 0.006237479;    % 95-99 year age class

% How many steps are there in each of the 20 demographic age-classes
steps_per_class = ceil(nnn/20);

% Replace the zeros in mu with the numbers in each age class

mu(1:steps_per_class) = deathrate1;
mu(1*steps_per_class+1:2*steps_per_class)= deathrate2;
mu(2*steps_per_class+1:3*steps_per_class)= deathrate3;
mu(3*steps_per_class+1:4*steps_per_class)= deathrate4;
mu(4*steps_per_class+1:5*steps_per_class)= deathrate5;
mu(5*steps_per_class+1:6*steps_per_class)= deathrate6;
mu(6*steps_per_class+1:7*steps_per_class)= deathrate7;
mu(7*steps_per_class+1:8*steps_per_class)= deathrate8;
mu(8*steps_per_class+1:9*steps_per_class)= deathrate9;
mu(9*steps_per_class+1:10*steps_per_class)= deathrate10;
mu(10*steps_per_class+1:11*steps_per_class)= deathrate11;
mu(11*steps_per_class+1:12*steps_per_class)= deathrate12;
mu(12*steps_per_class+1:13*steps_per_class)= deathrate13;
mu(13*steps_per_class+1:14*steps_per_class)= deathrate14;
mu(14*steps_per_class+1:15*steps_per_class)= deathrate15;
mu(15*steps_per_class+1:16*steps_per_class)= deathrate16;
mu(16*steps_per_class+1:17*steps_per_class)= deathrate17;
mu(17*steps_per_class+1:18*steps_per_class)= deathrate18;
mu(18*steps_per_class+1:19*steps_per_class)= deathrate19;
mu(19*steps_per_class+1:nnn-1)= deathrate20;

  
% DEATH RATE ATTRIBUTABLE TO INFECTION

% Enter the ADDITIONAL age-specific case mortality for infectious hosts.

% This is represented her as the age specific probalility of dying for
% each case

% We assume that the overall case mortality for this illness is of order
% 2% which is ten times higher than the estimated case
% mortality for influenza. Multiple references report that the mortality
% per population denominator in each flu season is greatest in the very 
% young and very old. Data from  Mamalund (2001) suggest that this is not 
% a matter of ather being a greater incidence of infection in these age 
% classes (indeed, the reverse is true) so we infer that the case 
% is actually higher in the very young and elderly. 

% The functional form of the case mortality curve is taken directly from
% Figure 2 in Mamalund S-E (2001) "The Spanish Influenza among Norwegian
% Ethnic Minorities" Center for Demography and Ecology Working Paper No.
% 2001-11, University of Wisconcin.

    alpha = zeros(1,nnn-1); % Initialize the background death rates
% Notice the dimension of the vector, see below also...

% ENTER THE CASE MORTAILITY FOR EACH MAJOR DEMOGRAPHIC AGE CLASS
% The mortality entered is the PROBABILITY of dying in one time step (that
% is in one week)

% The death rate for males and females is actually slightly different.
% This is ignored and an unweighted average was used

alpharate1 = 0.005063;     % 0-4 year age class
alpharate2 = 0.000808;     % 5-9 year age class
alpharate3 = 0.0009;       % 10-14 year age class
alpharate4 = 0.001011;     % 15-19 year age class
alpharate5 = 0.001213;     % 20-24 year age class
alpharate6 = 0.00123;      % 25-29 year age class
alpharate7 = 0.001415;     % 30-34 year age class
alpharate8 = 0.001415;     % 35-39 year age class
alpharate9 = 0.002427;     % 40-44 year age class
alpharate10 = 0.002427;    % 45-49 year age class
alpharate11 = 0.004049;  % 50-54 year age class
alpharate12 = 0.004049;  % 55-59 year age class
alpharate13 = 0.007299;  % 60-64 year age class
alpharate14 = 0.007299;  % 65-69 year age class
alpharate15 = 0.015885;    % 70-74 year age class
alpharate16 = 0.015885;    % 75-79 year age class
alpharate17 = 0.027032;    % 80-84 year age class
alpharate18 = 0.027032;    % 85-89 year age class
alpharate19 = 0.035635;    % 90-94 year age class
alpharate20 = 0.035635;  % 95-99 year age class

% How many steps are there in each of the 20 demographic age-classes
steps_per_class = ceil(nnn/20);

% Replace the zeros in alpha with the numbers in each age class

alpha(1:steps_per_class) = alpharate1;
alpha(1*steps_per_class+1:2*steps_per_class)= alpharate2;
alpha(2*steps_per_class+1:3*steps_per_class)= alpharate3;
alpha(3*steps_per_class+1:4*steps_per_class)= alpharate4;
alpha(4*steps_per_class+1:5*steps_per_class)= alpharate5;
alpha(5*steps_per_class+1:6*steps_per_class)= alpharate6;
alpha(6*steps_per_class+1:7*steps_per_class)= alpharate7;
alpha(7*steps_per_class+1:8*steps_per_class)= alpharate8;
alpha(8*steps_per_class+1:9*steps_per_class)= alpharate9;
alpha(9*steps_per_class+1:10*steps_per_class)= alpharate10;
alpha(10*steps_per_class+1:11*steps_per_class)= alpharate11;
alpha(11*steps_per_class+1:12*steps_per_class)= alpharate12;
alpha(12*steps_per_class+1:13*steps_per_class)= alpharate13;
alpha(13*steps_per_class+1:14*steps_per_class)= alpharate14;
alpha(14*steps_per_class+1:15*steps_per_class)= alpharate15;
alpha(15*steps_per_class+1:16*steps_per_class)= alpharate16;
alpha(16*steps_per_class+1:17*steps_per_class)= alpharate17;
alpha(17*steps_per_class+1:18*steps_per_class)= alpharate18;
alpha(18*steps_per_class+1:19*steps_per_class)= alpharate19;
alpha(19*steps_per_class+1:nnn-1)= alpharate20;

% AGE SPECIFIC BIRTH RATE

% Enter the age-specific birth rate in births/person/per/week.

% The demographic data on birth rate are from Guyer B., Hoyert DL, Martin
% JA, Ventura SJ, MacDorman MF, & Strobino DM (1999) Annua Summary of Vital
% Statistics - 1998. Pediatrics. Vol 104 No 6 December 1999: 1229-
% 1246.(Table 3). 

% The data are in the form of number of births per 1000 women in each age
% class for 1998. We need the number of births per person per week in each
% age class. So we divide the age specific birth rate first by 1000 and
% then by 52 to get the number of births per woman per week, and then we
% divide that by 2 to get the number of births per person per week. (This
% assumes a 1:1 sex ratio. O Also note that (1) the data are for
% the entire USA and not Baltimore and so the weightings by race will not
% exact, (2) we neglect births in the <15 years and >45 years age 
% classes, and (3) we assume a 1:1 sex ratio.


% Create the row vector
  maternity=zeros(1,nnn); % Initialize the fertility rates
% Notice the dimension of the vector, see below also...

% ENTER THE BIRTH RATE FOR EACH MAJOR DEMOGRAPHIC AGE CLASS
% The number of births per person (male + fenale) in one time step (that
% is in one week)

birthrate1 = 0;             % 0-4 year age class
birthrate2 = 0;             % 5-9 year age class
birthrate3 = 0;             % 10-14 year age class
birthrate4 = 0.00055625;    % 15-19 year age class
birthrate5 = 0.001061538;   % 20-24 year age class
birthrate6 = 0.001094231;   % 25-29 year age class
birthrate7 = 0.000820192;   % 30-34 year age class
birthrate8 = 0.000347115;   % 35-39 year age class
birthrate9 = 6.82692E-05;   % 40-44 year age class
birthrate10 = 0;            % 45-49 year age class
birthrate11 = 0;            % 50-54 year age class
birthrate12 = 0;            % 55-59 year age class
birthrate13 = 0;            % 60-64 year age class
birthrate14 = 0;            % 65-69 year age class
birthrate15 = 0;            % 70-74 year age class
birthrate16 = 0;            % 75-79 year age class
birthrate17 = 0;            % 80-84 year age class
birthrate18 = 0;            % 85-89 year age class
birthrate19 = 0;            % 90-94 year age class
birthrate20 = 0;            % 95-99 year age class

% How many steps are there in each of the 20 demographic age-classes
steps_per_class = ceil(nnn/20);

% Replace the zeros in maternity with the numbers in each age class

maternity(1:steps_per_class) = birthrate1;
maternity(1*steps_per_class+1:2*steps_per_class)= birthrate2;
maternity(2*steps_per_class+1:3*steps_per_class)= birthrate3;
maternity(3*steps_per_class+1:4*steps_per_class)= birthrate4;
maternity(4*steps_per_class+1:5*steps_per_class)= birthrate5;
maternity(5*steps_per_class+1:6*steps_per_class)= birthrate6;
maternity(6*steps_per_class+1:7*steps_per_class)= birthrate7;
maternity(7*steps_per_class+1:8*steps_per_class)= birthrate8;
maternity(8*steps_per_class+1:9*steps_per_class)= birthrate9;
maternity(9*steps_per_class+1:10*steps_per_class)= birthrate10;
maternity(10*steps_per_class+1:11*steps_per_class)= birthrate11;
maternity(11*steps_per_class+1:12*steps_per_class)= birthrate12;
maternity(12*steps_per_class+1:13*steps_per_class)= birthrate13;
maternity(13*steps_per_class+1:14*steps_per_class)= birthrate14;
maternity(14*steps_per_class+1:15*steps_per_class)= birthrate15;
maternity(15*steps_per_class+1:16*steps_per_class)= birthrate16;
maternity(16*steps_per_class+1:17*steps_per_class)= birthrate17;
maternity(17*steps_per_class+1:18*steps_per_class)= birthrate18;
maternity(18*steps_per_class+1:19*steps_per_class)= birthrate19;
maternity(19*steps_per_class+1:nnn)= birthrate20;

% Note final element label "nnn"
 

% Enter the kernel beta(a,a') of the force of infection as a matrix.
% Each row is multiplied by the column vector Y0' (infectives)
% to yield the entry that affects the corresponding age of mu (susceptibles).
% The result is a HUGE matrix if dt is small.

   %kernel=zeros(nnn-1,nnn); % nnn-1 rows and nnn columns 
   %kernel(:, round(.2*nnn):round(.5*nnn))=13;
   
% Below is a much faster kernel if all the rows are the same;
% that is, if the effect on the susceptibles does not depend 
% on the age of the susceptibles.

% Chris made provision to limit the infectiousness of certain ages of
% infected individuals. We shall ignore this for the moment and assume all
% infected individuals are equally infectious to others. 

    % Enter minimum infectious age (in YEARS)
    min_infectious_age=0;
    % Enter maximum infectious age (in YEARS)
    max_infectious_age=100;
    % Enter beta_uniform
    %  Beta_uniform=2;
    % Create the row vector
    % kernel=zeros(1,nnn);
    % kernel(1+floor(min_infectious_age/(dt_days/365.25)):1+floor(max_infectious_age/(dt_days/365.25)))= beta_uniform;
  

% beta_uniform = 0
  beta_uniform = 1.5; % This value of beta results in an epidemic that
                      % reaches a peak (0.25 infectious) after 6 months 
% Create the row vector
  kernel=zeros(1,nnn);
  kernel(1:nnn)=beta_uniform;
  
  
% Enter the initial population densities
% as a row vector with nnn+1 entries
% for ages 0 to nnn.

% Census data for Baltimore, MD 2000 obtained from www.CensusScope.org. 
% Social Science Data Analysis Network, University of Michigan. 
% www.ssdan.net. 

X0= zeros(1,nnn); % Initialize the susceptible age classes

% ENTER THE NUMBER OF HOSTS IN EACH MAJOR EACH DEMOGRAPHIC AGE CLASS 

class1 = 0.0653*pop     ;    % 0-4 year age class
class2 = 0.0727*pop     ;    % 5-9 year age class
class3 = 0.0738*pop     ;    % 10-14 year age class
class4 = 0.0674*pop     ;    % 15-19 year age class
class5 = 0.0593*pop     ;    % 20-24 year age class
class6 = 0.0637*pop     ;    % 25-29 year age class
class7 = 0.0751*pop     ;    % 30-34 year age class
class8 = 0.0865*pop     ;    % 35-39 year age class
class9 = 0.0850*pop     ;    % 40-44 year age class
class10 = 0.0749*pop    ;    % 45-49 year age class
class11 = 0.0670*pop    ;    % 50-54 year age class
class12 = 0.0503*pop    ;    % 55-59 year age class
class13 = 0.0381*pop    ;    % 60-64 year age class
class14 = 0.0328*pop    ;    % 65-69 year age class
class15 = 0.0310*pop    ;    % 70-74 year age class
class16 = 0.0264*pop    ;    % 75-79 year age class
class17 = 0.0168*pop    ;    % 80-84 year age class
class18 = 0.0107*pop    ;    % 85-89 year age class
class19 = 0.0020*pop    ;    % 90-94 year age class
class20 = 0.0003*pop    ;    % 95-99 year age class

% How many steps are there in each of the 20 demographic age-classes
steps_per_class = ceil(nnn/20);

% Replace the zeros in X0 with the numbers in each age class

X0(1:steps_per_class) = class1/steps_per_class;
X0(1*steps_per_class+1:2*steps_per_class)= class2/steps_per_class;
X0(2*steps_per_class+1:3*steps_per_class)= class3/steps_per_class;
X0(3*steps_per_class+1:4*steps_per_class)= class4/steps_per_class;
X0(4*steps_per_class+1:5*steps_per_class)= class5/steps_per_class;
X0(5*steps_per_class+1:6*steps_per_class)= class6/steps_per_class;
X0(6*steps_per_class+1:7*steps_per_class)= class7/steps_per_class;
X0(7*steps_per_class+1:8*steps_per_class)= class8/steps_per_class;
X0(8*steps_per_class+1:9*steps_per_class)= class9/steps_per_class;
X0(9*steps_per_class+1:10*steps_per_class)= class10/steps_per_class;
X0(10*steps_per_class+1:11*steps_per_class)= class11/steps_per_class;
X0(11*steps_per_class+1:12*steps_per_class)= class12/steps_per_class;
X0(12*steps_per_class+1:13*steps_per_class)= class13/steps_per_class;
X0(13*steps_per_class+1:14*steps_per_class)= class14/steps_per_class;
X0(14*steps_per_class+1:15*steps_per_class)= class15/steps_per_class;
X0(15*steps_per_class+1:16*steps_per_class)= class16/steps_per_class;
X0(16*steps_per_class+1:17*steps_per_class)= class17/steps_per_class;
X0(17*steps_per_class+1:18*steps_per_class)= class18/steps_per_class;
X0(18*steps_per_class+1:19*steps_per_class)= class19/steps_per_class;
X0(19*steps_per_class+1:nnn)= class20/steps_per_class;

% ENTER NUMBER OF LATENT INFECTIONS INITIALLY

H0= zeros(1,nnn); % No latent infections initially

% ENTER NUMBER OF INFECTED HOSTS IN EACH AGE CLASS

Y0= zeros(1,nnn); % Initiate density of infectives
% Assume that the infected individuals are all 20-24 years of age
% That is age class5 
% Begin with a trace infection

Y0(4*steps_per_class+1:5*steps_per_class)= 0.1; 

% ENTER NUMBER OF HOSTS IMMUNE AS A RESULT OF NATURAL INFECTION

Z0= zeros(1,nnn); % No immune hosts initially

% ENTER INITIAL NUMBER OF NEW CASES GENERATED BY EXISTING CASES

C0 = zeros(1,nnn); % No new cases initially
CASES = zeros(53,20);

% ENTER INITIAL NUMBER OF DEATHS CASES ATTRIBUTABLE TO INFECTION

P0 = zeros(1,nnn); % No deaths initially
DEATHS = zeros(53,20);

%******************************************************
% End of data entry. Begin computations.
%******************************************************

% Multiply the parameters by dt:

sigma_dt = sigma*dt; 
gamma_dt = gamma*dt; 
   mu_dt =    mu*dt;
alpha_dt = alpha*dt;

%******************************************************
% Determine the initial population distribution and size
D0=X0+H0+Y0+Z0;
N0=sum(D0)*dt;
Q0=sum(D0); %TOTAL POPULATION
Orig_pop_dens= Q0;
Susceptible=sum(X0);
Latent=sum(H0);
Infected=sum(Y0);
Immune=sum(Z0);
Newcases = sum(C0);
Oldcases = 0; % Used to calculate the acumulated number of new cases
              % over time.

%******************************************************
% Close any open figure windows
% close
% Create a new figure window
%  figure('position', [232 50 560 620])	

%  axes_top=     axes('position', [.1 .45 .85 .5]);
%  axes_bottom=  axes('position', [.1 .07 .85 .3]);
 
  % Initialize infect_fraction vector
%  infect_fraction=zeros(1,0);

%*****************************************************
% Repeat for imax times
% Each iteration projects the population forward one unit of time.
% Duration of each time unit is the same as the duration of each age-class.
%**********************************************************************
imax=ceil(years_max*nnn/L);

for iii=0:imax % FOR - END MAIN LOOP
    
% Determine the initial birth rate:
     B0 = (maternity*D0')*dt;
    
% Determine the "force of infection": 
% The result is a row vector if kernel is a matrix, and
% a scalar if kernel is a row vector.


   lambda_dt = (kernel*Y0')'*dt/N0;
  
   
% FOr some REASON LAMBDA_DT is alternately positive and negative!
   

%******************************************************************
% Compute the next values of the population distributions

    X1=[ B0,                                   (1-(lambda_dt+mu_dt)).*X0(1:(nnn-1))];
    H1=[ 0,(lambda_dt).*X0(1:(nnn-1))+         (1-(sigma_dt+mu_dt)).*H0(1:(nnn-1))];
    Y1=[ 0,(sigma_dt).* H0(1:(nnn-1))+(1-(gamma_dt+mu_dt+alpha_dt)).*Y0(1:(nnn-1))];
    Z1=[ 0,(gamma_dt).* Y0(1:(nnn-1))+                    (1-mu_dt).*Z0(1:(nnn-1))];
    
    C1=[ 0,(sigma_dt).* H0(1:(nnn-1))];
    P1=[ 0,(alpha_dt).* Y0(1:(nnn-1))];
    
    
    Susceptible=sum(X1);
    Latent=sum(H1);
    Infected=sum(Y1);
    Immune=sum(Z1);
    
% In the next 20 lines, we sum the number of new cases in each demographic
% age class and enter the sum into the vector CASES
    
CASES(iii+1,1) =sum(C1(1:steps_per_class)); 
CASES(iii+1,2) =sum(C1(1*steps_per_class+1:2*steps_per_class));
CASES(iii+1,3) =sum(C1(2*steps_per_class+1:3*steps_per_class));
CASES(iii+1,4) =sum(C1(3*steps_per_class+1:4*steps_per_class));
CASES(iii+1,5) =sum(C1(4*steps_per_class+1:5*steps_per_class));
CASES(iii+1,6) =sum(C1(5*steps_per_class+1:6*steps_per_class));
CASES(iii+1,7) =sum(C1(6*steps_per_class+1:7*steps_per_class));
CASES(iii+1,8) =sum(C1(7*steps_per_class+1:8*steps_per_class));
CASES(iii+1,9) =sum(C1(8*steps_per_class+1:9*steps_per_class));
CASES(iii+1,10) =sum(C1(9*steps_per_class+1:10*steps_per_class));
CASES(iii+1,11) =sum(C1(10*steps_per_class+1:11*steps_per_class));
CASES(iii+1,12) =sum(C1(11*steps_per_class+1:12*steps_per_class));
CASES(iii+1,13) =sum(C1(12*steps_per_class+1:13*steps_per_class));
CASES(iii+1,14) =sum(C1(13*steps_per_class+1:14*steps_per_class));
CASES(iii+1,15) =sum(C1(14*steps_per_class+1:15*steps_per_class));
CASES(iii+1,16) =sum(C1(15*steps_per_class+1:16*steps_per_class));
CASES(iii+1,17) =sum(C1(16*steps_per_class+1:17*steps_per_class));
CASES(iii+1,18) =sum(C1(17*steps_per_class+1:18*steps_per_class));
CASES(iii+1,19) =sum(C1(18*steps_per_class+1:19*steps_per_class));
CASES(iii+1,20) =sum(C1(19*steps_per_class+1:nnn));
CASES(iii+1,21) =zip  ; % Inserts the zip code into column 21.
CASES(iii+1,22) =Infected; % Inserts the TOTAL NUMBER of currently 
                           % infectious people into column 22.
CASES(iii+1,23) = iii;     % inserts the week into column 23, 
                           % beginning at week 0.


    
% The following can be used to keep track of new cases per week (Newcases,)
% and compute the total number of cases that have arisen (Cumcases) after
% each time step

    Newcases = sum(C1);  % Total new cases arising in current time step
    Cumcases = Newcases + Oldcases; % The accumulated number of new cases
    Oldcases = Cumcases;
    
    
% In the next 20 lines, we sum the number of pneumonia deaths in each 
% demographic age class and enter the sum into the vector DEATHS
    
DEATHS(iii+1,1) =sum(P1(1:steps_per_class)); 
DEATHS(iii+1,2) =sum(P1(1*steps_per_class+1:2*steps_per_class));
DEATHS(iii+1,3) =sum(P1(2*steps_per_class+1:3*steps_per_class));
DEATHS(iii+1,4) =sum(P1(3*steps_per_class+1:4*steps_per_class));
DEATHS(iii+1,5) =sum(P1(4*steps_per_class+1:5*steps_per_class));
DEATHS(iii+1,6) =sum(P1(5*steps_per_class+1:6*steps_per_class));
DEATHS(iii+1,7) =sum(P1(6*steps_per_class+1:7*steps_per_class));
DEATHS(iii+1,8) =sum(P1(7*steps_per_class+1:8*steps_per_class));
DEATHS(iii+1,9) =sum(P1(8*steps_per_class+1:9*steps_per_class));
DEATHS(iii+1,10) =sum(P1(9*steps_per_class+1:10*steps_per_class));
DEATHS(iii+1,11) =sum(P1(10*steps_per_class+1:11*steps_per_class));
DEATHS(iii+1,12) =sum(P1(11*steps_per_class+1:12*steps_per_class));
DEATHS(iii+1,13) =sum(P1(12*steps_per_class+1:13*steps_per_class));
DEATHS(iii+1,14) =sum(P1(13*steps_per_class+1:14*steps_per_class));
DEATHS(iii+1,15) =sum(P1(14*steps_per_class+1:15*steps_per_class));
DEATHS(iii+1,16) =sum(P1(15*steps_per_class+1:16*steps_per_class));
DEATHS(iii+1,17) =sum(P1(16*steps_per_class+1:17*steps_per_class));
DEATHS(iii+1,18) =sum(P1(17*steps_per_class+1:18*steps_per_class));
DEATHS(iii+1,19) =sum(P1(18*steps_per_class+1:19*steps_per_class));
DEATHS(iii+1,20) =sum(P1(19*steps_per_class+1:nnn));
    
    

    D1=X1+H1+Y1+Z1;
    Q1=sum(D1); % TOTAL POPULATION
    N1=sum(D1)*dt;
    
%******************************************************************


% Add the latest fraction of infectious to the vector infect_fract
%  infect_fraction=[infect_fraction, sum(Y0*dt/N0)];


% Plot the results if one year has passed:
%if mod(dt*iii, 1)<=dt % IF _ END draw loop
    
      
    
% Plot the initial population distributions

% Use "hold off" to infreeze the figure from the previous
% iteration so that any previous graphs will be erased by new ones
%  hold off
  
  
%  axes(axes_top)
  
% Plot the initial population densities:
%     plot([0:nnn-1], Y0*steps_per_class, '-c', 'linewidth', 2)
     
% Note: the "class" referred to here is the demographic age-class

% Use "hold on" to superimpose additional lines until the
% next "hold off" command
%     hold on
     
% Begin the remaining plots:
%     plot([0:nnn-1], Z0*steps_per_class, '-g','linewidth', 2)
%     plot([0:nnn-1], H0*steps_per_class, '-b','linewidth', 2)
%     plot([0:nnn-1], X0*steps_per_class, '-k','linewidth', 2)
  
    
% Set the axis limits according to [xmin xmax ymin ymax]
% In other words, the vertical axis height continually adjusts
% according to the current value of ymax
    %axis_limits=[0 nnn+1 0 max(0,1.05*max(X0))];
%    axis_limits=[0, nnn+1 0 250000];
%	axis(axis_limits)
    %Insert a title for the graph:
% TITLE('Age-Specific Population Density for each Model Compartment')
% XLABEL('Age in Years')
% YLABEL ('Population Density (Individuals per Year)')
 
 % Label the x-axis in years rather than time units
 % set(gca, 'xtick', [0:5/(dt_days/365.25):nnn+1], 'xticklabel', [0:5:L])

%************************************************************************
% Add some text to the graph using the command
% text(x_location, y_location, textstring)
    
% Define a certain fraction for the vertical placement of the text
% vert_text_fraction=.70;
                   
%    text(.95*axis_limits(2), (vert_text_fraction+.25)*axis_limits(4), ...
%        ['Time in weeks = ', num2str(iii*dt,'%10.1f')], 'color', 'k',...
%          'HorizontalAlignment', 'right')
      
    %text(.95*axis_limits(2), (vert_text_fraction+.20)*axis_limits(4), ...
        %['Total Population = ', num2str(N0,'%10.1f')], 'color', 'k',...
         %'HorizontalAlignment', 'right')
 % The above commands are commented out because Chris mistakenly called N0
 % "total population" whereas it is the total population multiplied by dt.
 % The next set of commands writes the actual total population sixe to the
 % screen.
         
 %   text(.95*axis_limits(2), (vert_text_fraction+.20)*axis_limits(4), ...
 %       ['Total Population = ', num2str(Q1,'%10.1f')], 'color', 'k',...
 %        'HorizontalAlignment', 'right')
     
 % Notice that the "total population change" written next is actually the 
 % percentage change since the last time step and NOT the overall change
 % since the start.
 
 %  text(.95*axis_limits(2), (vert_text_fraction+.15)*axis_limits(4), ...
 %       ['Total Population Change = ', num2str(100*(N1-Orig_pop_dens)/Orig_pop_dens,'%10.3f'), '%'], 'color', 'k',...
 %        'HorizontalAlignment', 'right')
     
%************************************************************************
%Draw a line on the graph (line(X,Y)):
%   line([.5*axis_limits(2) .95*axis_limits(2)], ...
%        [(vert_text_fraction+.09)*axis_limits(4)...
%         (vert_text_fraction+.09)*axis_limits(4)], 'color', 'k'); 
    
%     text(.95*axis_limits(2), (vert_text_fraction+.06)*axis_limits(4), ...
%         'Fractions of the 5 Stages', 'color', 'k', 'FontWeight', 'bold',...
%          'HorizontalAlignment', 'right')
     
%    text(.95*axis_limits(2), (vert_text_fraction-.00)*axis_limits(4), ...
%         ['Susceptible = ', num2str(sum(X0)*dt/N0,'%1.3f')], 'color', 'k',...
%          'HorizontalAlignment', 'right')
     
%    text(.95*axis_limits(2), (vert_text_fraction-.05)*axis_limits(4), ...
%         ['Latent = ', num2str(sum(H0)*dt/N0,'%1.3f')], 'color', 'b',...
%          'HorizontalAlignment', 'right')     
     
%    text(.95*axis_limits(2), (vert_text_fraction-.10)*axis_limits(4), ...
%         ['Infectious = ', num2str(sum(Y0)*dt/N0,'%1.3f')], 'color', 'c',...
%          'HorizontalAlignment', 'right')     
     
%    text(.95*axis_limits(2), (vert_text_fraction-.15)*axis_limits(4), ...
%         ['Immune = ', num2str(sum(Z0)*dt/N0,'%1.3f')], 'color', 'g',...
%          'HorizontalAlignment', 'right')
 %******************************************************************     
%Draw a line on the graph (line(X,Y)):
%   line([.5*axis_limits(2) .95*axis_limits(2)], ...
%        [(vert_text_fraction-.25)*axis_limits(4)...
%         (vert_text_fraction-.25)*axis_limits(4)], 'color', 'k');
  
%  text(.95*axis_limits(2), (vert_text_fraction-.20)*axis_limits(4), ...
%         ['Age/Time Unit in Days = ', num2str(dt_days)], 'color', 'k',...
%          'HorizontalAlignment', 'right')
      
%  text(.95*axis_limits(2), (vert_text_fraction-.25)*axis_limits(4), ...
%         ['Number of Iterations = ', num2str(iii)], 'color', 'k',...
%          'HorizontalAlignment', 'right')
      
% This command draws the accumulated information on the figure
%  drawnow     
      
 %********************************************************************** 
 % This command pauses the program for 1/100 second in each iteration
 % ato allow the control-c command from the keyboard the opportunity to
 % register
  pause(.01)
 %********************************************************************** 
% hold off

% Begin plotting the infectious fraction vs. time in the lower graph
%  axes(axes_bottom)
  
%  inf=infect_fraction;
   i=iii;
  
% Plot the lower graph of the infectious fraction vs. time:
   %plot(dt*[0:iii],  infect_fraction, '-k','linewidth', 2);
%    plot([0:iii],  infect_fraction, '-k','linewidth', 2);
% Set the limits of the lower axes
% Unlike the upper graph, the maximum height of the y axis is fixed at 0.3
% irrespective of the actual maximim value of the fraction infected
%   axis_limits=[0 ceil(years_max*365.25/7) 0 .3];
%   axis(axis_limits)
   
% Label the lower axes
%   XLABEL('Iterations')
%   YLABEL ('Prevalence of infection')

  
% Record the minimum and maximum ages of infectivity of the infectious
% individuals (years of age)on the lower of the two graphs

% It looks like ... is a row continuation instruction

%text (.40*axis_limits(2), (.9)*axis_limits(4),...
%    ['Infectious Ages: '],...
%     'color','k','Fontweight', 'bold','HorizontalAlignment', 'right')
%text (.40*axis_limits(2), (.9)*axis_limits(4),...
%     [, num2str(min_infectious_age), '-' num2str(max_infectious_age),...
%    ' (\beta = ', num2str(beta_uniform), ')'],...
%     'color', 'k', 'HorizontalAlignment','left')

% Record the minimum and maximum ages of fertility (years of age)
%text (.40*axis_limits(2), (.8)*axis_limits(4),...
%    ['Fertile Ages: '],...
%    'color','k','Fontweight', 'bold','HorizontalAlignment', 'right')
%text (.40*axis_limits(2), (.8)*axis_limits(4),...
%     [, num2str(min_fertile_age), '-' num2str(max_fertile_age),...
%    ' (m = ', num2str(fertility_uniform), ')'],...
%    'color', 'k', 'HorizontalAlignment','left')

% Record the values of the model rates on the lower graph
% All rates are per capita rates per YEAR.
% All rates are constant except for lambda (the force of infection)
% text(.95*axis_limits(2), (0.9)*axis_limits(4),...
%    'Rates: /host/year', 'color','k',...
%    'Fontweight', 'bold','HorizontalAlignment', 'right')
% text(.95*axis_limits(2), (0.7)*axis_limits(4),...
%    ['\sigma = ', num2str(sigma, '%1.3f')], 'color', 'k', ...
%        'HorizontalAlignment', 'right') 
% text(.95*axis_limits(2), (0.6)*axis_limits(4),...
%    ['\gamma = ', num2str(gamma, '%1.3f')], 'color', 'k', ...
%        'HorizontalAlignment', 'right')
    
% Note that we ask the program to print "mu(1)" to the screen and not simply
% "mu". This is because mu is a row vector (not a scalar like delta, sigma
% or gamma, and we ask the program to print the first element of the vector
% (all the elements in this case have the same value). The same is true of
% alpha...
% text(.95*axis_limits(2), (0.5)*axis_limits(4),...
%    ['\mu = ', num2str(mu(1), '%1.3f')], 'color', 'k', ...
%        'HorizontalAlignment', 'right')  
%text(.95*axis_limits(2), (0.4)*axis_limits(4),...
%    ['\alpha = ', num2str(alpha(1), '%1.3f')], 'color', 'k', ...
%        'HorizontalAlignment', 'right')   
    

% hold on

%end % End the draw-if loop
 %**********************************************************************   
% Set the next densities to the original densities 
% in order to continue the iteration
   
    X0=X1;
    H0=H1;
    Y0=Y1;
    Z0=Z1;
    
    D0=D1;
    N0=N1;
%**********************************************************************	

end  % End of solution for current zipcode

xlswrite(int2str(zip), CASES, 'New Cases', 'A1')
% Notice the syntax [], by enclosing a string and an integer_to_string
% function in the square brackets we can get New cases 21215.xls as the
% name of the Excel file. Using just 'New cases'  int2str(zip) without the
% square brackets does not work.

xlswrite('Number of deaths', DEATHS, 'Deaths', 'A1')

end  % End of loop for all zipcodes
