# Supplementary material for: Can long-term historical data from electronic medical records improve surveillance for epidemics of acute respiratory infections? A systematic evaluation
Source: PLoS One. 2018 Jan 31;13(1):e0191324. doi: 10.1371/journal.pone.0191324 (PMC5791979; doi:10.1371/journal.pone.0191324)
Supplement: S2 File — The file is a compressed folder containing instructions and all files required to run and adjust the epidemic model used in this work. (ZIP) [file pone.0191324.s002.zip › Outbreak Generator copy/Summed_Infections.m]

% Summed_Infections.m

% This file reads Sorted_Results.xls and adds up the results accoss zip
% codes. The output is a file called Summed_Results.xls in which columns
% 1-20 are the summed new cases by week, column 21 is the week number,
% column 22 is the total number currently infectious and 23 is the total
% number of NEW cases over that week.

% The number of new cases per week per zip code (Columns 1-20), the
% zip code (Column 21), the total number of infectious people per week per 
% zip code(Column 22), and the week number (Column 23)

Sorted_Results = xlsread('Sorted_Results');

% What are the dimensions of the data array?
[rmax cmax]= size(Sorted_Results); 

New_Data_File = zeros(1,cmax-1);

for i = 0:58
    
    Initial_Row_Vector = zeros(1,cmax-1);
    
    % Look for all rows with the same week number and add up the columns
    
    for r = 1:rmax
        if Sorted_Results(r,23)==i
            Row_Vector = Initial_Row_Vector + Sorted_Results(r,1:cmax-1);
            Initial_Row_Vector = Row_Vector;
        end
       
    end
   New_Data_File = cat(1, New_Data_File,Initial_Row_Vector);
end

New_Data_File(1,:)=[]; % get rid of first row which was dummy zero row


for i=0:58
    
% replace zip code sums with week number    
New_Data_File(i+1,21)= i; 

% Insert the summed new cases in column 23
New_Data_File(i+1,23) = sum(New_Data_File(i+1,1:20)); 

end

xlswrite('Summed_Results', New_Data_File);

Comment = ['Columns: 1-20=New Cases in each 5 year age group']
Comment = ['Columns: 21=Week Number, 22=Infectious people, 23=New Cases'] 
Note    = ['The cases introduced at start are not deemed to be "New Cases"']
