# Supplementary material for: Can long-term historical data from electronic medical records improve surveillance for epidemics of acute respiratory infections? A systematic evaluation
Source: PLoS One. 2018 Jan 31;13(1):e0191324. doi: 10.1371/journal.pone.0191324 (PMC5791979; doi:10.1371/journal.pone.0191324)
Supplement: S2 File — The file is a compressed folder containing instructions and all files required to run and adjust the epidemic model used in this work. (ZIP) [file pone.0191324.s002.zip › Outbreak Generator copy/Summed_Results.asv]

% The number of new cases per week per zip code (Columns 1-20), the
% zip code (Column 21), the total number of infectious people per week per 
% zip code(Column 22), and the week number (Column 23)

Sorted_Results = xlsread('Sorted_Results');

% What are the dimensions of the data array?
[rmax cmax]= size(Sorted_Results); 

cmax

New_Data_File = zeros(1,cmax-1)
for i = 0:58
    
    Initial_Row_Vector = zeros(1,cmax-1)
    
    for r = 1:rmax
        if Sorted_Results(r,23)==i
            Row_Vector = Initial_Row_Vector + Sorted_Results(r,1:cmax-1)
            Initial_Row_Vector = Row_Vector
        end
       
    end
   New_Data_File = cat(1, New_Data_File,Initial_Row_Vector)
end

New_Data_File(1,:)=[]; % get rid of first row which was dummy zero row

sum(New_Data_File(5,1:20))

for i=0:58
New_Data_File(i+1,21)= i; % replace zip code sums with week number
New_Data_File(i+1,23) = sum(New_Data_File(i+1,1:20))
end

xlswrite('Summed_Results', New_Data_File)
