# Supplementary material for: Can long-term historical data from electronic medical records improve surveillance for epidemics of acute respiratory infections? A systematic evaluation
Source: PLoS One. 2018 Jan 31;13(1):e0191324. doi: 10.1371/journal.pone.0191324 (PMC5791979; doi:10.1371/journal.pone.0191324)
Supplement: S2 File — The file is a compressed folder containing instructions and all files required to run and adjust the epidemic model used in this work. (ZIP) [file pone.0191324.s002.zip › Outbreak Generator copy/Zip_Code_Densities 2.xls]

## Sheet: Sheet1
Zip Code	Coding	Pop Dens
21201	1	15097
21202	2	23572
21205	3	18440
21206	4	50154
21207	5	47955
21208	6	31497
21209	7	21683
21210	8	11733
21211	9	16711
21212	10	35295
21213	11	38442
21214	12	21285
21215	13	66358
21216	14	36242
21217	15	41636
21218	16	55059
21222	17	54923
21223	18	31016
21224	19	48536
21225	20	31428
21226	21	6720
21227	22	33799
21228	23	48601
21229	24	49764
21230	25	33098
21231	26	15734
21234	27	69100
21236	28	15656
21237	29	21414
21239	30	28810
Zip Code
21201
21202
21205
21206
21207
21208
21209
21210
21211
21212
21213
21214
21215
21216
21217
21218
21222
21223
21224
21225
21226
21227
21228
21229
21230
21231
21234
21236
21237
21239
Zip Code
21201
21202
21205
21206
21207
21208
21209
21210
21211
21212
21213
21214
21215
21216
21217
21218
21222
21223
21224
21225
21226
21227
21228
21229
21230
21231
21234
21236
21237
21239
Zip Code
21201
21202
21205
21206
21207
21208
21209
21210
21211
21212
21213
21214
21215
21216
21217
21218
21222
21223
21224
21225
21226
21227
21228
21229
21230
21231
21234
21236
21237
21239
Zip Code
21201
21202
21205
21206
21207
21208
21209
21210
21211
21212
21213
21214
21215
21216
21217
21218
21222
21223
21224
21225
21226
21227
21228
21229
21230
21231
21234
21236
21237
21239
Zip Code
21201
21202
21205
21206
21207
21208
21209
21210
21211
21212
21213
21214
21215
21216
21217
21218
21222
21223
21224
21225
21226
21227
21228
21229
21230
21231
21234
21236
21237
21239
Zip Code
21201
21202
21205
21206
21207
21208
21209
21210
21211
21212
21213
21214
21215
21216
21217
21218
21222
21223
21224
21225
21226
21227
21228
21229
21230
21231
21234
21236
21237
21239
Zip Code
21201
21202
21205
21206
21207
21208
21209
21210
21211
21212
21213
21214
21215
21216
21217
21218
21222
21223
21224
21225
21226
21227
21228
21229
21230
21231
21234
21236
21237
21239
Zip Code
21201
21202
21205
21206
21207
21208
21209
21210
21211
21212
21213
21214
21215
21216
21217
21218
21222
21223
21224
21225
21226
21227
21228
21229
21230
21231
21234
21236
21237
21239
Zip Code
21201
21202
21205
21206
21207
21208
21209
21210
21211
21212
21213
21214
21215
21216
21217
21218
21222
21223
21224
21225
21226
21227
21228
21229
21230
21231
21234
21236
21237
21239
Zip Code
21201
21202
21205
21206
21207
21208
21209
21210
21211
21212
21213
21214
21215
21216
21217
21218
21222
21223
21224
21225
21226
21227
21228
21229
21230
21231
21234
21236
21237
21239
Zip Code
21201
21202
21205
21206
21207
21208
21209
21210
21211
21212
21213
21214
21215
21216
21217
21218
21222
21223
21224
21225
21226
21227
21228
21229
21230
21231
21234
21236
21237
21239
Zip Code
21201
21202
21205
21206
21207
21208
21209
21210
21211
21212
21213
21214
21215
21216
21217
21218
21222
21223
21224
21225
21226
21227
21228
21229
21230
21231
21234
21236
21237
21239
Zip Code
21201
21202
21205
21206
21207
21208
21209
21210
21211
21212
21213
21214
21215
21216
21217
21218
21222
21223
21224
21225
21226
21227
21228
21229
21230
21231
21234
21236
21237
21239
Zip Code
21201
21202
21205
21206
21207
21208
21209
21210
21211
21212
21213
21214
21215
21216
21217
21218
21222
21223
21224
21225
21226
21227
21228
21229
21230
21231
21234
21236
21237
21239
Zip Code
21201
21202
21205
21206
21207
21208
21209
21210
21211
21212
21213
21214
21215
21216
21217
21218
21222
21223
21224
21225
21226
21227
21228
21229
21230
21231
21234
21236
21237
21239
Zip Code
21201
21202
21205
21206
21207
21208
21209
21210
21211
21212
21213
21214
21215
21216
21217
21218
21222
21223
21224
21225
21226
21227
21228
21229
21230
21231
21234
21236
21237
21239
Zip Code
21201
21202
21205
21206
21207
21208
21209
21210
21211
21212
21213
21214
21215
21216
21217
21218
21222
21223
21224
21225
21226
21227
21228
21229
21230
21231
21234
21236
21237
21239
Zip Code
21201
21202
21205
21206
21207
21208
21209
21210
21211
21212
21213
21214
21215
21216
21217
21218
21222
21223
21224
21225
21226
21227
21228
21229
21230
21231
21234
21236
21237
21239
Zip Code
21201
21202
21205
21206
21207
21208
21209
21210
21211
21212
21213
21214
21215
21216
21217
21218
21222
21223
21224
21225
21226
21227
21228
21229
21230
21231
21234
21236
21237
21239
Zip Code
21201
21202
21205
21206
21207
21208
21209
21210
21211
21212
21213
21214
21215
21216
21217
21218
21222
21223
21224
21225
21226
21227
21228
21229
21230
21231
21234
21236
21237
21239
Zip Code
21201
21202
21205
21206
21207
21208
21209
21210
21211
21212
21213
21214
21215
21216
21217
21218
21222
21223
21224
21225
21226
21227
21228
21229
21230
21231
21234
21236
21237
21239
Zip Code
21201
21202
21205
21206
21207
21208
21209
21210
21211
21212
21213
21214
21215
21216
21217
21218
21222
21223
21224
21225
21226
21227
21228
21229
21230
21231
21234
21236
21237
21239
Zip Code
21201
21202
21205
21206
21207
21208
21209
21210
21211
21212
21213
21214
21215
21216
21217
21218
21222
21223
21224
21225
21226
21227
21228
21229
21230
21231
21234
21236
21237
21239
Zip Code
21201
21202
21205
21206
21207
21208
21209
21210
21211
21212
21213
21214
21215
21216
21217
21218
21222
21223
21224
21225
21226
21227
21228
21229
21230
21231
21234
21236
21237
21239
Zip Code
21201
21202
21205
21206
21207
21208
21209
21210
21211
21212
21213
21214
21215
21216
21217
21218
21222
21223
21224
21225
21226
21227
21228
21229
21230
21231
21234
21236
21237
21239
Zip Code
21201
21202
21205
21206
21207
21208
21209
21210
21211
21212
21213
21214
21215
21216
21217
21218
21222
21223
21224
21225
21226
21227
21228
21229
21230
21231
21234
21236
21237
21239
Zip Code
21201
21202
21205
21206
21207
21208
21209
21210
21211
21212
21213
21214
21215
21216
21217
21218
21222
21223
21224
21225
21226
21227
21228
21229
21230
21231
21234
21236
21237
21239
Zip Code
21201
21202
21205
21206
21207
21208
21209
21210
21211
21212
21213
21214
21215
21216
21217
21218
21222
21223
21224
21225
21226
21227
21228
21229
21230
21231
21234
21236
21237
21239
Zip Code
21201
21202
21205
21206
21207
21208
21209
21210
21211
21212
21213
21214
21215
21216
21217
21218
21222
21223
21224
21225
21226
21227
21228
21229
21230
21231
21234
21236
21237
21239
Zip Code
21201
21202
21205
21206
21207
21208
21209
21210
21211
21212
21213
21214
21215
21216
21217
21218
21222
21223
21224
21225
21226
21227
21228
21229
21230
21231
21234
21236
21237
21239
Zip Code
21201
21202
21205
21206
21207
21208
21209
21210
21211
21212
21213
21214
21215
21216
21217
21218
21222
21223
21224
21225
21226
21227
21228
21229
21230
21231
21234
21236
21237
21239
Zip Code
21201
21202
21205
21206
21207
21208
21209
21210
21211
21212
21213
21214
21215
21216
21217
21218
21222
21223
21224
21225
21226
21227
21228
21229
21230
21231
21234
21236
21237
21239
Zip Code
21201
21202
21205
21206
21207
21208
21209
21210
21211
21212
21213
21214
21215
21216
21217
21218
21222
21223
21224
21225
21226
21227
21228
21229
21230
21231
21234
21236
21237
21239
Zip Code
21201
21202
21205
21206
21207
21208
21209
21210
21211
21212
21213
21214
21215
21216
21217
21218
21222
21223
21224
21225
21226
21227
21228
21229
21230
21231
21234
21236
21237
21239
Zip Code
21201
21202
21205
21206
21207
21208
21209
21210
21211
21212
21213
21214
21215
21216
21217
21218
21222
21223
21224
21225
21226
21227
21228
21229
21230
21231
21234
21236
21237
21239
Zip Code
21201
21202
21205
21206
21207
21208
21209
21210
21211
21212
21213
21214
21215
21216
21217
21218
21222
21223
21224
21225
21226
21227
21228
21229
21230
21231
21234
21236
21237
21239
Zip Code
21201
21202
21205
21206
21207
21208
21209
21210
21211
21212
21213
21214
21215
21216
21217
21218
21222
21223
21224
21225
21226
21227
21228
21229
21230
21231
21234
21236
21237
21239
Zip Code
21201
21202
21205
21206
21207
21208
21209
21210
21211
21212
21213
21214
21215
21216
21217
21218
21222
21223
21224
21225
21226
21227
21228
21229
21230
21231
21234
21236
21237
21239
Zip Code
21201
21202
21205
21206
21207
21208
21209
21210
21211
21212
21213
21214
21215
21216
21217
21218
21222
21223
21224
21225
21226
21227
21228
21229
21230
21231
21234
21236
21237
21239
Zip Code
21201
21202
21205
21206
21207
21208
21209
21210
21211
21212
21213
21214
21215
21216
21217
21218
21222
21223
21224
21225
21226
21227
21228
21229
21230
21231
21234
21236
21237
21239
Zip Code
21201
21202
21205
21206
21207
21208
21209
21210
21211
21212
21213
21214
21215
21216
21217
21218
21222
21223
21224
21225
21226
21227
21228
21229
21230
21231
21234
21236
21237
21239
Zip Code
21201
21202
21205
21206
21207
21208
21209
21210
21211
21212
21213
21214
21215
21216
21217
21218
21222
21223
21224
21225
21226
21227
21228
21229
21230
21231
21234
21236
21237
21239
Zip Code
21201
21202
21205
21206
21207
21208
21209
21210
21211
21212
21213
21214
21215
21216
21217
21218
21222
21223
21224
21225
21226
21227
21228
21229
21230
21231
21234
21236
21237
21239
Zip Code
21201
21202
21205
21206
21207
21208
21209
21210
21211
21212
21213
21214
21215
21216
21217
21218
21222
21223
21224
21225
21226
21227
21228
21229
21230
21231
21234
21236
21237
21239
Zip Code
21201
21202
21205
21206
21207
21208
21209
21210
21211
21212
21213
21214
21215
21216
21217
21218
21222
21223
21224
21225
21226
21227
21228
21229
21230
21231
21234
21236
21237
21239
Zip Code
21201
21202
21205
21206
21207
21208
21209
21210
21211
21212
21213
21214
21215
21216
21217
21218
21222
21223
21224
21225
21226
21227
21228
21229
21230
21231
21234
21236
21237
21239
Zip Code
21201
21202
21205
21206
21207
21208
21209
21210
21211
21212
21213
21214
21215
21216
21217
21218
21222
21223
21224
21225
21226
21227
21228
21229
21230
21231
21234
21236
21237
21239
Zip Code
21201
21202
21205
21206
21207
21208
21209
21210
21211
21212
21213
21214
21215
21216
21217
21218
21222
21223
21224
21225
21226
21227
21228
21229
21230
21231
21234
21236
21237
21239
Zip Code
21201
21202
21205
21206
21207
21208
21209
21210
21211
21212
21213
21214
21215
21216
21217
21218
21222
21223
21224
21225
21226
21227
21228
21229
21230
21231
21234
21236
21237
21239
Zip Code
21201
21202
21205
21206
21207
21208
21209
21210
21211
21212
21213
21214
21215
21216
21217
21218
21222
21223
21224
21225
21226
21227
21228
21229
21230
21231
21234
21236
21237
21239
Zip Code
21201
21202
21205
21206
21207
21208
21209
21210
21211
21212
21213
21214
21215
21216
21217
21218
21222
21223
21224
21225
21226
21227
21228
21229
21230
21231
21234
21236
21237
21239
Zip Code
21201
21202
21205
21206
21207
21208
21209
21210
21211
21212
21213
21214
21215
21216
21217
21218
21222
21223
21224
21225
21226
21227
21228
21229
21230
21231
21234
21236
21237
21239
Zip Code
21201
21202
21205
21206
21207
21208
21209
21210
21211
21212
21213
21214
21215
21216
21217
21218
21222
21223
21224
21225
21226
21227
21228
21229
21230
21231
21234
21236
21237
21239
Zip Code
21201
21202
21205
21206
21207
21208
21209
21210
21211
21212
21213
21214
21215
21216
21217
21218
21222
21223
21224
21225
21226
21227
21228
21229
21230
21231
21234
21236
21237
21239
Zip Code
21201
21202
21205
21206
21207
21208
21209
21210
21211
21212
21213
21214
21215
21216
21217
21218
21222
21223
21224
21225
21226
21227
21228
21229
21230
21231
21234
21236
21237
21239
Zip Code
21201
21202
21205
21206
21207
21208
21209
21210
21211
21212
21213
21214
21215
21216
21217
21218
21222
21223
21224
21225
21226
21227
21228
21229
21230
21231
21234
21236
21237
21239
Zip Code
21201
21202
21205
21206
21207
21208
21209
21210
21211
21212
21213
21214
21215
21216
21217
21218
21222
21223
21224
21225
21226
21227
21228
21229
21230
21231
21234
21236
21237
21239
Zip Code
21201
21202
21205
21206
21207
21208
21209
21210
21211
21212
21213
21214
21215
21216
21217
21218
21222
21223
21224
21225
21226
21227
21228
21229
21230
21231
21234
21236
21237
21239
Zip Code
21201
21202
21205
21206
21207
21208
21209
21210
21211
21212
21213
21214
21215
21216
21217
21218
21222
21223
21224
21225
21226
21227
21228
21229
21230
21231
21234
21236
21237
21239
Zip Code
21201
21202
21205
21206
21207
21208
21209
21210
21211
21212
21213
21214
21215
21216
21217
21218
21222
21223
21224
21225
21226
21227
21228
21229
21230
21231
21234
21236
21237
21239
Zip Code
21201
21202
21205
21206
21207
21208
21209
21210
21211
21212
21213
21214
21215
21216
21217
21218
21222
21223
21224
21225
21226
21227
21228
21229
21230
21231
21234
21236
21237
21239
Zip Code
21201
21202
21205
21206
21207
21208
21209
21210
21211
21212
21213
21214
21215
21216
21217
21218
21222
21223
21224
21225
21226
21227
21228
21229
21230
21231
21234
21236
21237
21239
Zip Code
21201
21202
21205
21206
21207
21208
21209
21210
21211
21212
21213
21214
21215
21216
21217
21218
21222
21223
21224
21225
21226
21227
21228
21229
21230
21231
21234
21236
21237
21239
Zip Code
21201
21202
21205
21206
21207
21208
21209
21210
21211
21212
21213
21214
21215
21216
21217
[truncated: 5,936 more rows]
