# Supplementary material for: Can long-term historical data from electronic medical records improve surveillance for epidemics of acute respiratory infections? A systematic evaluation
Source: PLoS One. 2018 Jan 31;13(1):e0191324. doi: 10.1371/journal.pone.0191324 (PMC5791979; doi:10.1371/journal.pone.0191324)
Supplement: S2 File — The file is a compressed folder containing instructions and all files required to run and adjust the epidemic model used in this work. (ZIP) [file pone.0191324.s002.zip › Outbreak Generator copy/Zip_Code_Distances.xls]

## Sheet: Sheet1
0	0.5	2.2	5.1	5.6	8.1	6.1	3.9	2.8	4.9	2.4	5	5	3	1.2	2.3	6.4	1.5	3.5	4.2	7	4.5	6.4	3.9	1.7	1.6	7.8	9.7	7.6	5.1
0.5	0	1.7	4.6	6.1	8.5	6.3	3.9	2.9	4.8	1.9	4.6	5.3	3.4	1.6	2.2	6	2	3.1	4.3	6.9	4.9	6.9	4.4	1.9	1.2	7.5	9.3	7.1	4.9
2.2	1.7	0	3.2	7.6	9.6	7	4.4	3.7	4.8	0.8	3.7	6.4	5	3.1	2.4	4.6	3.7	1.7	5.1	6.8	6.4	8.6	6.1	3.3	1.1	6.5	7.9	5.5	4.4
5.1	4.6	3.2	0	9.4	10.4	7.4	4.9	5	4.2	2.7	1.6	7.6	7.2	5.4	3.7	5.2	6.5	3.6	8.1	9.3	9.5	11.2	8.8	6.4	4.2	3.7	4.8	2.7	3.2
5.6	6.1	7.6	9.4	0	3.7	4.3	4.9	4.5	6.4	7.3	8.5	2.4	2.6	4.5	5.8	12.1	4.6	9.1	8.3	11.8	5.9	3.3	3	6.1	7.2	10.5	13.2	12.1	7.5
8.1	8.5	9.6	10.4	3.7	0	3.2	5.5	5.9	6.4	9	9	3.2	5.5	6.9	7.3	14.2	7.6	11.2	11.6	14.9	9.5	6.8	6.6	9.2	9.6	10.1	13	12.9	7.6
6.1	6.3	7	7.4	4.3	3.2	0	2.6	3.4	3.2	6.4	5.9	2	4.4	5	4.6	11.6	6.2	8.7	10.2	13.2	8.9	7.6	6.3	7.5	7.3	7	9.9	9.8	4.4
3.9	3.9	4.4	4.9	4.9	5.5	2.6	0	1.2	1.5	3.7	3.6	2.8	3.5	3	2	8.9	4.4	6.1	8.1	10.8	7.6	7.6	5.5	5.5	4.8	5.6	8.2	7.5	2.5
2.8	2.9	3.7	5	4.5	5.9	3.4	1.2	0	2.6	3.2	4	2.8	2.5	1.8	1.5	8.4	3.2	5.4	7	9.8	6.4	6.7	4.5	4.3	3.9	6.4	8.9	7.7	3.3
4.9	4.8	4.8	4.2	6.4	6.4	3.2	1.5	2.6	0	4	2.7	4.1	5	4.2	2.6	8.9	5.7	6.3	9.1	11.5	8.9	9.1	7	6.6	5.4	4.1	6.9	6.5	1.2
2.4	1.9	0.8	2.7	7.3	9	6.4	3.7	3.2	4	0	2.9	5.9	4.8	2.9	1.8	5.2	3.9	2.4	5.8	7.6	6.8	8.7	6.2	3.7	1.7	5.8	7.4	5.3	3.6
5	4.6	3.7	1.6	8.5	9	5.9	3.6	4	2.7	2.9	0	6.4	6.4	5	3	6.8	6.3	4.7	8.7	10.3	9.5	10.6	8.3	6.6	4.7	2.9	4.9	3.9	1.5
5	5.3	6.4	7.6	2.4	3.2	2	2.8	2.8	4.1	5.9	6.4	0	2.6	3.7	4.2	11.1	4.6	8.1	8.7	11.9	7	5.6	4.3	6.1	6.4	8.2	10.9	10.2	5.2
3	3.4	5	7.2	2.6	5.5	4.4	3.5	2.5	5	4.8	6.4	2.6	0	1.9	3.5	9.4	2.1	6.5	6.1	9.5	4.5	4.2	2.1	3.7	4.6	8.9	11.3	9.8	5.8
1.2	1.6	3.1	5.4	4.5	6.9	5	3	1.8	4.2	2.9	5	3.7	1.9	0	2	7.6	1.5	4.6	5.2	8.2	4.7	5.8	3.3	2.6	2.8	7.7	9.9	8.1	4.7
2.3	2.2	2.4	3.7	5.8	7.3	4.6	2	1.5	2.6	1.8	3	4.2	3.5	2	0	7	3.4	4.1	6.5	8.9	6.6	7.7	5.3	4	2.9	5.7	7.9	6.4	2.8
6.4	6	4.6	5.2	12.1	14.2	11.6	8.9	8.4	8.9	5.2	6.8	11.1	9.4	7.6	7	0	7.7	3	6.3	5.3	9.2	12.5	10.1	6.5	4.8	8.8	8.7	5.4	8.1
1.5	2	3.7	6.5	4.6	7.6	6.2	4.4	3.2	5.7	3.9	6.3	4.6	2.1	1.5	3.4	7.7	0	4.9	4.1	7.3	3.2	4.9	2.4	1.6	3	9.1	11.1	9.1	6.2
3.5	3.1	1.7	3.6	9.1	11.2	8.7	6.1	5.4	6.3	2.4	4.7	8.1	6.5	4.6	4.1	3	4.9	0	4.8	5.7	6.9	9.8	7.3	4	1.9	7.3	8.1	5.2	5.7
4.2	4.3	5.1	8.1	8.3	11.6	10.2	8.1	7	9.1	5.8	8.7	8.7	6.1	5.2	6.5	6.3	4.1	4.8	0	3.5	3.2	7.2	5.4	2.6	4	11.5	12.9	10.1	9.2
7	6.9	6.8	9.3	11.8	14.9	13.2	10.8	9.8	11.5	7.6	10.3	11.9	9.5	8.2	8.9	5.3	7.3	5.7	3.5	0	6.7	10.7	9	5.8	6.1	13	13.6	10.4	11.2
4.5	4.9	6.4	9.5	5.9	9.5	8.9	7.6	6.4	8.9	6.8	9.5	7	4.5	4.7	6.6	9.2	3.2	6.9	3.2	6.7	0	4.1	2.9	3.1	5.4	12.3	14.2	11.9	9.4
6.4	6.9	8.6	11.2	3.3	6.8	7.6	7.6	6.7	9.1	8.7	10.6	5.6	4.2	5.8	7.7	12.5	4.9	9.8	7.2	10.7	4.1	0	2.5	6	7.9	13.1	15.5	13.9	10
3.9	4.4	6.1	8.8	3	6.6	6.3	5.5	4.5	7	6.2	8.3	4.3	2.1	3.3	5.3	10.1	2.4	7.3	5.4	9	2.9	2.5	0	3.6	5.4	10.8	13.1	11.4	7.8
1.7	1.9	3.3	6.4	6.1	9.2	7.5	5.5	4.3	6.6	3.7	6.6	6.1	3.7	2.6	4	6.5	1.6	4	2.6	5.8	3.1	6	3.6	0	2.3	9.4	11.2	8.8	6.8
1.6	1.2	1.1	4.2	7.2	9.6	7.3	4.8	3.9	5.4	1.7	4.7	6.4	4.6	2.8	2.9	4.8	3	1.9	4	6.1	5.4	7.9	5.4	2.3	0	7.5	9	6.5	5.3
7.8	7.5	6.5	3.7	10.5	10.1	7	5.6	6.4	4.1	5.8	2.9	8.2	8.9	7.7	5.7	8.8	9.1	7.3	11.5	13	12.3	13.1	10.8	9.4	7.5	0	2.9	4.2	3.1
9.7	9.3	7.9	4.8	13.2	13	9.9	8.2	8.9	6.9	7.4	4.9	10.9	11.3	9.9	7.9	8.7	11.1	8.1	12.9	13.6	14.2	15.5	13.1	11.2	9	2.9	0	3.3	5.7
7.6	7.1	5.5	2.7	12.1	12.9	9.8	7.5	7.7	6.5	5.3	3.9	10.2	9.8	8.1	6.4	5.4	9.1	5.2	10.1	10.4	11.9	13.9	11.4	8.8	6.5	4.2	3.3	0	5.4
5.1	4.9	4.4	3.2	7.5	7.6	4.4	2.5	3.3	1.2	3.6	1.5	5.2	5.8	4.7	2.8	8.1	6.2	5.7	9.2	11.2	9.4	10	7.8	6.8	5.3	3.1	5.7	5.4	0
