# Supplementary material for: Can long-term historical data from electronic medical records improve surveillance for epidemics of acute respiratory infections? A systematic evaluation
Source: PLoS One. 2018 Jan 31;13(1):e0191324. doi: 10.1371/journal.pone.0191324 (PMC5791979; doi:10.1371/journal.pone.0191324)
Supplement: S2 File — The file is a compressed folder containing instructions and all files required to run and adjust the epidemic model used in this work. (ZIP) [file pone.0191324.s002.zip › Outbreak Generator copy/Zip_Code_Model5.m]

% Spatial Model - Stochastic simulation of the movement of the infection
%                 across zip codes

% Current version - Zip_Code_Model5.m

% Gary Smith, August 19th, 2005

%**************************************************************************
% LOG

% Uses all 30 zipcode epidemic files generated by Epidemic_5.m

% The input files are those produced by Epidemic_5.m

% Zip_Code_Model5.m is a  altered version of the fourth_zipcode_model
% which used reduced dummy data files to establish the architecture of the
% algorithms. At that time it was assumed that Johns Hopkins would require
% the results in delimited text files and so there was a lot of conversion
% to text files...The Fifth_Zipcode_Model is a response to the decision to
% deliver results in Excel Spreadsheet format. It may be that some of the
% code referring to text files is now superfluous, but was retained on the
% 'if it ain't broke' principle...

% BASIC ASSUMPTIONS:

%(1) EPIDEMICS WITHIN ZIP CODES ARE STRAIGHTFORWARDLY DETERMINISTIC; THEIR
%    COURSE DEPENDS ONLY UPON THE INITIAL CONDITIONS (POPULATION DENSITY
%    AND AGE STRUCTURE)
%(2) THE MOVEMENT OF AN EPIDEMIC ACROSS ZIP CODES IS A STOCHASTIC EVENT.
%    THE MEAN PROBABILITY THAT AN UNINFECTED ZIP CODE WILL BE INFECTED
%    DURING THE NEXT ITERATION IS A FUNCTION OF THE DISTANCE FROM THE
%    INFECTED ZIP CODE AND THE NUMBER OF INFECTIOUS PEOPLE IN THE INFECTED
%    ZIP CODE.
%(3) GIVEN THE ESTIMATED MEAN PROBABILITY OF INFECTION, WE DETERMINE WHETHER
%    OR NOT INFECTION ACTUALLY OCCURS USING A RANDOM NUMBER GENERATING
%    FUNCTION ("rand")
%(4) SUPER-INFECTION (IE WHEN A ZIP CODE IS INFECTED MORE THAN ONCE BY
%    OTHER ZIP CODES) IS DEEMED IRRELEVANT. THE FIRST INFECTION IS WHAT 
%    COUNTS, NOT ANY OF THE SUBSEQUENT ONES. 

%**************************************************************************


% DATA FILE(S)
%(1) DETERMINISTIC EPIDEMICS FOR EACH ZIP CODE GENERATED BY Epidemic_5.m
%    (eg 21215.xls, there should be 30 of these)

% There are three more data files to read in:

% (1) Zip_Code_Densities.xls - lists and codes each zipcode 1 to z 
%     (first column is the zipcode number, second column is the coding, 
%     third column is the population density - z rows 3 columns)

% (2) Zip_Code_Distances - miles between zipcodes (z rows, z columns)

% (3) Prob_of_Intro - the probabilitity that a zip code is infected (1
%     row, z columns - one column for each zip code). Note, we begin an 
%     epidemic in more than one zip code simultaneously thus generating
%     either a "plume" or an otherwise distributed attack.

% SUMMARY OF WHAT THIS PROGRAM DOES...

% PURPOSE OF THIS PROGRAM - TO DETERMINE WHEN EACH ZIP CODE IS FIRST
% INFECTED AND TO ADJUST AND SORT THE DATA FILES FOR EACH ZIP CODE EPIDEMIC
% INTO A SINGLE OUTPUT FILE SUMMARIZING THE WHOLE EPIDEMIC ACROSS ZIPCODES

% DEFINE THE DIMENSIONS OF THE DATA FILES

% How many zip codes are there?
z = 30;
% How many columns are there in the epidemic files (eg 21201.xls)?
n = 23; % 1-20 = new cases,21 = zip code,22 = infectious people,23 = week
% How many rows are there in the epidemic files?
m = 54; % First row is week 0, last row is week 53

% ADJUST THE RATE AT WHICH THE EPIDEMIC MOVES ACROSS ZIP CODES

% Declare value of the parameters for logistic expressions that calculate 
% the probability that the infection is introduced into a zip code.

a1 = -5;    % Expression for influence of number of infectious people
b1 = 0.01;
c1 = -8;

b2 = 0.5;   % Expression for influence of distance between zip codes
            % The parameter, a2, is calculated as a function of the number
            % of infected people (see below)


% READ IN THE DATA FILES

Zip_Code_Densities = xlsread('Zip_Code_Densities.xls');
Zip_Code_Distances = xlsread('Zip_Code_Distances.xls');
Prob_of_Intro      = xlsread('Prob_of_Intro.xls');
% I have incuded the extension xls, but it is not required for xlsread

% Create a working copy of Zip_Code_Distances and Prob_of_Intro

Zip_Code_Distances2 = Zip_Code_Distances;
Prob_of_Intro2      = Prob_of_Intro;
Already_Infected1   = Prob_of_Intro2;

% CREATE DUMMY RESULTS FILES CONTAINING ALL ZEROS

%(1) The Results_File:

Results_File0 = zeros(1,n); % n is number of columns in epidemic files

%(2) The ascii files that contain the epidemic data with adjusted times:
%     The problem here is that the dimension may change so we use the
%     existing Excel files to determine the size of the dummy ascii files.
%     ie we read in the Excel files, set all the elements to zero and then
%     write the result to an ascii file. 

for i = 1:z   % where z is the total number of zip code files
    data1 = xlsread(num2str(Zip_Code_Densities(i,1)), 'New Cases'); 
    % read the data on the sheet called 'New Cases' in the Excel file
    % whose file name is given by the zip code in the element i,1 of
    % the matrix called Zip_Code_Densities. NOTE, YOU MUST INCLUDE THE
    % sheet name ('New Cases') if you have named the sheet, otherwise
    % data1 is a empty matrix
    data2 = 0*data1;  % Set all the elements to zero
    dlmwrite(strcat(num2str(Zip_Code_Densities(i,1)),'.txt'), data2, ' ');
    % The strcat function concatenates the zipcode number indicated by
    % num2str(Zip_Code_Densities(i,1)) with '.txt' to give a file name.
end


% READ IN THE EPIDEMIC DATA FOR THE ZIP CODE(S) WHERE THE EPIDEMIC BEGAN 
% AND AND STORE IN Data1

for i = 1:z   % where z is the total number of zip code files
    Results_File1 = Results_File0;
    if Prob_of_Intro(1,i) == 1 
    % If there is a number 1, read in the epidemic file for that zipcode
    data1 = xlsread(num2str(Zip_Code_Densities(i,1)), 'New Cases');
    dlmwrite(strcat(num2str(Zip_Code_Densities(i,1)),'.txt'), data1, ' ');
    Results_File0 = cat(1, Results_File1, data1);
    else
    end    
% So far we have placed the data from the epidemic files referring to the
% zip code(s) where the epidemic first began into ascii files with ";"
% delimiters and concatenated the epidemic data into a file called
% Results_File0
end


% THE MAIN LOOP UPDATES THE SITUATION ON A WEEKLY BASIS...
% AT EACH ITERATION WE CALCULATE THE PROBABILITY THAT AN UNINFECTED ZIPCODE
% COULD BE INFECTED BY SOME OTHER AND THEN USE THE "RAND" FUNCTION TO
% DETERMINE WHETHER INFECTION ACTUALLY OCCURS OR NOT.

% IF A ZIP CODE IS INFECTED, WE READ THE EPIDEMIC DATA FILE FOR THIS
% ZIPCODE AND THEN ALTER THE VALUES IN THE "TIME" COLUMN (column 23) TO
% REFLECT THE TIME WHEN THE INFECTION WAS FIRST INTRODUCED INTO THIS
% ZIPCODE. 


% MAIN LOOP

 for Week = 1:53 % Assume the whole epidemic lasts one year (52 weeks)

% Initialize the Results File
Results_File1 = Results_File0;

% KEEP TRACK OF WHICH ZIPCODES ARE ALREADY INFECTED
   
% There are two reasons why we need to keep track of which zip codes are 
% already infected: 

%(1) We need to know which zip codes are capable of infecting others
%(2) We need to avoid altering the "Time" column in the epidemic files 
%    more than once.

Already_Infected2 = Already_Infected1;

% Tidy things up so that we have justs zeros and ones.
for i = 1:z  %where i is the number of rows in Already_Infected2 
    if Already_Infected2(i:1)<1
       Already_Infected2(i:1)=0;
    else 
       Already_Infected2(i:1)=1;
       % If the sum of the row totals i greater than zero set it to 1 
       % otherwise set it to 0.
    end
end


% CALCULATE THE MEAN PROBABILITY OF INTRODUCTION FOR EACH ZIPCODE

% THE PROBABILITY THAT A GIVEN ZIPCODE WILL BE INFECTED BY ANY OTHER IS
% ASSUMED TO DEPEND UPON 
% (1) THE DISTANCE FROM THE INFECTED ZIP CODE, AND
% (2) THE NUMBER OF INFECTIOUS PEOPLE IN THAT ZIP CODE.

% THE MEAN PROBABILITY IS ESTIMATED IN STANDARD FASHION USING A LOGISTIC
% MODEL WHICH CONSTRAINS THE ESTIMATED VALUE BETWEEN 0 AND 1. THUS 

% P = 1 - 1/(1+EXP(-A2 - B2*DISTANCE))

% WHERE A2 IS SIMILARLY ESTIMATED AS 

% A2 = C1/(1+EXP(-A1-B1*INFECTIOUS_PEOPLE)

% NOTE THAT A1,B1, C1 AND B2 ARE ALL ARBITRARY CONSTANTS SELECTED BY TRIAL
% ERROR TO GIVE PLAUSIBLE VALUES OF P.

% First, create a blank Zip_Code_Probabilities matrix (all zero elements)
Zip_Code_Probabilities = zeros(z,z); % Note spelling, "zeros"

% Second, create a blank Infectious_People matrix (all zero elements)
Infectious_People = zeros(1,z);

% Now estimate the impact of the density of infectious individuals on the
% infectiousness of a Zip Code. 

% Read in the current epidemic data file for each zip code
for i = 1:z  % where z is the total number of zip code files
    Epidemic = textread([num2str(Zip_Code_Densities(i,1)),'.txt']); 
    % read the file whose name is given by the zip code in row i, column 1
    % of the Zip_Code_Densities text file and temporarily call the data 
    % array "Epidemic" (Note syntax using square brackets)
       Infectious = 0;
       for t = 1:m  % where m is the number of rows in epidemic data files
          if Epidemic(t,23) == (Week-1) 
          % Look at the number in column 23, is it the is the same as the 
          % current week? If it is, then...    
             Infectious = Epidemic(t,22); 
             % the scalar, Infectious, is the TOTAL NUMBER of infectious
             % people in that zip code in that week (ie the number in
             % column 22)
          end
       end
      Infectious_People(1,i)=Infectious;
end

% Now calculate the value of parameter a2 for each zip code and place it
% into a matrix
a2matrix = zeros(1,z);
for i = 1:z % where z is the total number of zip codes
    if Infectious_People(1,i) > 0
    a2matrix(1,i) = c1/(1+exp(-a1-b1*Infectious_People(1,i)));
    else 
    a2matrix(1,i) = 0;
    end
end


% Now use parameter a2 and distances between Zip Codes to create mean 
% probabilities of % infection between Zip Codes.

for i=1:z  %where i is the number of ROWS in Zip_Code_Distances2
    for j = 1:z  %where "j" is the number of COLUMNS in Zip_Code_Distances2
        Denom = 1+exp(-a2matrix(1,z)-b2*Zip_Code_Distances2(i,j));
        Zip_Code_Probabilities(i,j) = 1-(1/Denom); % logistic model
    end
end


% GIVEN THE CALCULATED PROBABILITY, DOES THE INFECTION OCCUR OR NOT?

% This is where we mimic the effect of chance.
% We use the "rand" function which generates values between 0 and 1 on a
% random basis. If the result is less than the mean probability of
% infection then we set that probability to 1. (If the mean probability of
% infection is high then it is very likely that "rand" will have a lesser
% value and so this is the switch we use to determine whether an infection
% occurs). 


for i=1:z  %where i is the number of ROWS in Zip_Code_Distances2
    for j = 1:z  %where "j" is the number of COLUMNS in Zip_Code_Distances2
       if rand < Zip_Code_Probabilities(i,j)
          Zip_Code_Probabilities(i,j)= 1;   
       else
          Zip_Code_Probabilities(i,j)= 0;
       end 
    end
end

% TIDY THINGS UP...
% The next step is to take account of the fact that some zip codes cannot
% infect others because they are not yet themselves infected. We use the
% ALready_Infected2" matrix to do this. Any element with the value zero
% refers to an uninfected zip code. Elements with values greater than zero
% refer to zipcodes into which the infection has been introduced at least
% once. We set the elements in the columns for uninfected zip codes equal
% to zero.

for j=1:z %where "j" is the number of COLUMNS in Zip_Code_Distances
    if Already_Infected2(1,j) == 0 % Note the two "equals signs" here
        Zip_Code_Probabilities(:,j)=0; % colon means all rows in column j
    end
end


% Set the elements of the diagonal in Zip_Code_Probabilities to zero
% (the diagonal elements have to be eliminated from the calculation)

for i=1:z  %where i is the number of ROWS in Zip_Code_Distances2
    for j = 1:z  %where "j" is the number of COLUMNS in Zip_Code_Distances2
        if i==j
        Zip_Code_Probabilities(i,j) = 0;
        end
    end
end

% HAVING DETEMINED FOR EACH ZIP CODE PAIRING IN TURN WHETHER ON NOT
% INFECTION ACTUALLY OCCURS, WE NEED TO CREATE A NEW Prob_of_Intro2 matrix
% IN ORDER TO SUMMARIZE ALL THIS. DO NOT FORGET THAT
% SOME ZIP CODES MAY HAVE BEEN INFECTED IN PREVIOUS ITERATIONS OF THE MAIN
% LOOP AND THAT THESE FILES SHOULD NOT BE ALTERED).

% We begin by summing the elements in each row of the
% Zip_Code_Probabilities matrix. If the sum is greater than zero then the
% zip code corresponding to that row was infected by one or more already
% infected zip codes during the iteration. 

Prob_of_Intro2 = sum(Zip_Code_Probabilities');
% See page 2-4 in 'Getting Started'. Easiest way to get row totals is to
% transpose the matrix and calculate the column totals using "SUM( )" 

% Tidy things up.
% If the sum of the row totals i greater than zero set it to 1 otherwise
% set it to 0.
for i = 1:z  %where i is the number of rows in Prob_of_Intro2 
    if Prob_of_Intro2(i:1)<1
       Prob_of_Intro2(i:1)=0;
    else 
       Prob_of_Intro2(i:1)=1;
    end
end

% USE THE NEW Prob_of_Intro2 MATRIX AND THE OLD Already_Infected2 MATRIX TO
% IDENTIFY WHICH PREVIOUSLY UNINFECTED ZIP CODES BECAME INFECTED DURING THE
% CURRENT ITERATION. THE EPIDEMIC FILES FOR THESE ZIP CODES ARE READ AND
% THE VALUES IN THE "TIME" COLUMN ARE ADJUSTED TO REFLECT WHEN THE
% INFECTION WAS INTRODUCED. 

for i = 1:z   % where z is the number of zip code files
    
    if Already_Infected2(1,i) == 0  % ie if not previously infected 
    if Prob_of_Intro2(1,i) == 1 % read the epidemic file for that zipcode
        Results_File2 = Results_File1; % See top of Main Loop
        data1 = xlsread(num2str(Zip_Code_Densities(i,1)), 'New Cases'); 
        data2= [data1(:,1:n-1) data1(:,n)+Week]; % Alter "Time"
        dlmwrite(strcat(num2str(Zip_Code_Densities(i,1)),'.txt'), data2, ' ');
        % Write altered file to an ascii file
        Results_File1 = cat(1, Results_File2, data2);
        % Only update results file if an infection occurs
    end        
    else
    end    
    
end

Results_File0 = Results_File1;
% Alter the Already_Infected matrix for the next time round the loop


Already_Infected1 = Already_Infected2+Prob_of_Intro2;

% END OF MAIN LOOP

 end
 
xlswrite('UnSorted_Results', Results_File0);

% SORT THE RESULTS IN RESULTS_FILE0 SO THAT THE ROWS APPEAR IN "WEEK ORDER'

Sorted_Results = sortrows(Results_File0, [23 21]);
% Sort rows, first by week (column 23) and then by zip code (column 21) 

%WRITE THE SORTED RESULTS TO AN EXCEL FILE CALLED "SORTED_RESULTS.XLS" ON A
%SHEET NAMED "SORTED_RESULTS"

xlswrite('Sorted_Results', Sorted_Results); 
% Excel results file. Note that sheet name must be included and must be
% either Sorted_Results (no quotes,underscore) or 'Sorted Results' (quotes,
% but no underscore)

% WRITE THE SORTED RESULTS TO A DELIMITED TEXT FILE CALLED
% "SORTED_RESULTS.TXT" (semicolon delimiter)

dlmwrite('Sorted_Results.txt', Sorted_Results, ';');
% Results in a delimited text file [delimiter is a semicolon]

Comment = [ 'Rename, delete, or move results file before next run']
Comment = [ 'Do this to prevent overwriting problems']
Filename= [ 'Sorted_Results.xls']
    
